# Supplementary material for: Field Testing of a Virus-Particle-Based Sow Vaccine Against F4 and STb-Positive Escherichia coli
Source: Vaccines (Basel). 2026 Jun 8;14(6):515. doi: 10.3390/vaccines14060515 (PMC13307905; doi:10.3390/vaccines14060515)
Supplement: Supplementary file 1 [file vaccines-14-00515-s001.zip]

Archive with 4 entries (4 files):
- Supplemental Figure S1.pdf
- Supplementary Table S1. Details of serum IgG values in individual pigs.xlsx
- Supplementary Table S2. Weight data and diarrhoea scores.xlsx
- Supplementary Table S3. Overview of microbiological results.xlsx
