# Supplementary material for: Field Testing of a Virus-Particle-Based Sow Vaccine Against F4 and STb-Positive Escherichia coli
Source: Vaccines (Basel). 2026 Jun 8;14(6):515. doi: 10.3390/vaccines14060515 (PMC13307905; doi:10.3390/vaccines14060515)
Supplement: Supplementary file 1 [file vaccines-14-00515-s001.zip › Supplementary Table S1. Details of serum IgG values in individual pigs.xlsx]

## Sheet: Supplementary Table S1
Serum antibodies against F4 antigen in individual sows and piglets
Sheet 1 shows OD450 values per individual with information on link between sow number and pig number and registration of cases of diarrhoea
Sheet 2 groups results according to treatment group per block

## Sheet: Raw data IgG OD450 values per a
Block	Group	Sow number	Pig number	Date if dead	Sample 1 date	Sow sample OD	OD if repeated	Pig sample date	Pig Sample OD	OD if repreated	Pig sample 2 date	OD pig sample 2	OD if repetead	Pig Sample 2 date	OD sample 3	OD if repeted
1	1	9578	1		140824	0.8365		140824	1.1521		40924	0.517		21024	0.4396
			2					140824	1.4187		40924	0.6325		21024	0.2177
			3					140824	1.276		40924	0.5439		21024	0.4112
			4					140824	1.5461		40924	0.6413		21024	0.3027
			5					140824	1.504		40924	0.6325		21024	0.2127
1	1	9192	6		140824	1.1743		140824	1.4236		40924	0.672		21024	0.4179
			7					140824	1.6349		40924	0.5097		21024
			8					140824	1.7762		40924	0.5955		21024	0.3547
			9					140824	1.3962		40924	0.5981		21024	0.3057
			10					140824	1.4839		40924	0.6334		21024	0.4095
1	1	9164	11		140824	2.0982		140824	1.8428		40924	0.8241		21024	0.6379
			12					140824	1.8995		40924	1.0976		21024	0.7312
			13					140824	2.0376		40924	1.2246		21024	0.831
			14					140824	2.1957		40924	1.1977		21024	0.875
			15					140824	2.1275		40924	1.0192		21024	0.6232
1	1	9611	16		140824	1.2933		140824	1.8483		40924	0.9803		21024	0.4245
			17					140824	1.8172		40924	0.8149		21024	0.5014
			18					140824	1.9172		40924	1.0291		21024	0.4254
			19					140824	1.8529		40924	0.6759		21024	0.4151
			20					140824	1.7181		40924	0.792		21024	0.5573
1	1	9545	21		140824	1.4463		140824	1.9557		40924	0.701		21024	0.4452
			22					140824	1.8367		40924	0.7584		21024	0.639
			23					140824	1.8581		40924	0.8855		21024	0.5081
			24					140824	1.635		40924	0.9001		21024	0.5295
			25					140824	1.9562		40924	1.1427		21024	0.4767
1	2	9587	201		140824	0.715		140824	0.8501		40924	0.3815		21024	0.4294
			202					140824	0.9346		40924	0.4411		21024	0.2004
			203					140824	1.2165		40924	0.2996		21024	0.2895
			204					140824	0.9681		40924	0.3765		21024	0.3177
			205					140824	1.3025		40924	0.3961		21024	0.3736
1	2	9194	206		140824	0.4911		140824	0.8615		40924	0.3029		21024	0.1087
			207					140824	1.312		40924	0.3375		21024	0.0398
			208					140824	0.757		40924	0.2312		21024	0.1363
			209					140824	0.809		40924	0.2486		21024	0.3275
			210					140824	0.7325		40924	0.2035		21024	0.1944
1	2	9612	211		140824	0.5792		140824	0.7576		40924	0.3488		21024	0.2618
			212					140824	0.7629		40924	0.3103		21024	0.3763
			213					140824	0.7749		40924	0.3059		21024	0.4706
			214					140824	0.6896		40924	0.2181		21024	0.3991
			215					140824	1.4022		40924	0.3482		21024	0.5052
1	2	9559	216		140824	0.7797		140824	1.0047		40924	0.3916		21024	0.3078
			217					140824	1.2205		40924	0.4615		21024	0.3542
			218	240824				140824	1.186
			219					140824	1.1275		40924	0.4283		21024	0.2569
			220					140824	0.9764		40924	0.426		21024	0.1993
1	2	9189	221		140824	0.7756		140824	0.8336		40924	0.5129		21024	0.2399
			222					140824	0.8799		40924	0.4259		21024	0.1672
			223					140824	1.0469		40924	0.6974		21024	0.2129
			224					140824	0.938		40924	0.4264		21024	0.2969
			225					140824	0.9457		40924	0.6907		21024	0.4909
2	1	9032	26		290824	1.4209	2.839	290824	1.8334	3.1015	180924	1.1125	1.5416	161024		0.8447
			27					290824	1.9233	2.9367	180924	1.0651	2.2916	161024		0.1279
			28					290824	1.7371	2.8259	180924	0.9898	1.5242	161024		0.1085
			29					290824	1.7008	2.9768	180924	1.1107	1.8892	161024		0.7011
			30					290824	1.5886	2.6425	180924			161024		0.4263
2	1	9328	31		290824	1.3086	2.5992	290824	1.3996	1.9378	180924	0.6936	1.3865	161024		0.4418
			32					290824	1.1339	2.2436	180924	0.4764	1.6203	161024		0.2634
			33					290824	1.206	2.7371	180924	0.7515	2.0302	161024		0.6457
			34					290824	1.3595	2.5918	180924	0.5539	1.1829	161024		0.3883
			35					290824	1.2058	1.2451	180924	0.545	1.1853	161024		1.222
2	1	9500	36		290824	0.9176	1.9936	290824	1.1398	2.5202	180924	0.461	1.3458	161024		0.0839
			37					290824	1.3648	2.5264	180924	0.485	0.9233	161024		0.0509
			38					290824	0.886	2.4754	180924	0.5023	0.939	161024		0.0647
			39					290824	0.795	1.7554	180924	0.4479	0.8989	161024		0.319
			40					290824	0.9318	2.3907	180924	0.4894	0.6037	161024		0.0786
2	1	9123	41		290824	1.8103	1.146	290824	1.7369	2.9677	180924	1.2929	2.4244	161024		0.1873
			42					290824	2.2198	3.2369	180924	1.3697	2.8352	161024		0.7253
			43					290824	2.2355	3.2716	180924	1.6904	1.6217	161024		0.5916
			44					290824	2.2934	3.2927	180924	1.7329	2.3021	161024		0.3155
			45					290824	2.3241	3.2157	180924	1.4217	0.4626	161024		0.2421
2	1	9116		110824	Died
2	2	9267	226		290824	0.7695	1.8158	290824	1.0355	0.2169	180824	0.5274	1.8801	161024		1.3287
			227					290824	1.4278	0.3087	180824	0.3853	1.5149	161024		1.3448
			228					290824	1.6258	0.5038	180824	0.4992	1.1733	161024		0.2844
			229					290824	1.385	2.6799	180824	0.2925	0.551	161024		0.0627
			230					290824	1.3555	2.9873	180824	0.5424	2.6623	161024		0.1028
2	2	9584	231		290824	0.7306	0.8235	290824	0.8607	1.6105	180824	0.2499	0.6328	161024		0.0661
			232					290824	0.9125	1.8489	180824	0.4178	0.5272	161024		0.1562
			233					290824	0.3798	0.1385	180824	0.2137	0.1139	161024		0.0914
			234					290824	0.8498	2.0741	180824	0.1419	0.049	161024		1.208
			235					290824	1.0803	0.0944	180824	0.3637	0.5023	161024		0.506
2	2	9172	236		290824	0.6262	1.9597	290824	0.8796	1.8471	180824	0.2682	1.3807	161024		0.6412
			237					290824	0.8149	2.1225	180824	0.2678	1.3223	161024		0.6
			238					290824	1.0954	2.4108	180824	0.4323	1.3329	161024		0.4122
			240					290824	0.9151	2.0764	180824	0.3377	0.6458	161024		0.3544
			251					290824	1.0305	2.4743	180824	0.3667	1.1234	161024		0.6143
2	2	9479	241		290824	0.555	1.8893	290824	0.9238	1.8333	180824	0.2987	0.7405	161024		0.5453
			242					290824	0.8413	2.0727	180824	0.6046	0.8829	161024		0.2973
			243					290824	0.797	1.9569	180824	0.4097	0.7837	161024		0.4483
			244					290824	0.956	2.1273	180824	0.3646	1.5769	161024		0.3174
			245					290824	1.0104	2.3851	180824	0.2914	1.2579	161024		0.5263
2	2	9112	246		290824	0.8909	2.2588	290824	1.1037	2.5541	180824	0.5945	1.2868	161024		1.0031
			247					290824	1.1358	2.6792	180824	0.681	1.7739	161024		0.8093
			248					290824	1.0884	2.578	180824	0.662	2.0511	161024		0.7803
			249					290824	0.9414	2.5611	180824	0.5948	1.709	161024		0.5103
			250					290824	1.0926	2.6684	180824	0.4539	1.7895	161024		0.4282
3	1	9617	151		120924	0.7212	1.6328	120924	0.6552	1.7298	21024	0.4482	0.4218	291024		0.1686
			152					120924	0.4515	1.361	21024	0.3537	0.6403	291024		0.2192
			153					120924	0.3773	1.068	21024	0.3348	0.5314	291024		0.2109
			154					120924	0.4907	1.4384	21024	0.1844	0.7047	291024		0.1694
			155					120924	0.4564	1.4769	21024	0.4495	0.7555	291024		0.2469
3	1	9561	156		120924	1.0357	2.7635	120924	0.2921	1.822	21024	0.4095	0.9356	291024		1.6614
			157					120924	0.6388	1.9174	21024	0.4934	0.6964	291024		0.178
			158					120924	0.8631	1.0677	21024	0.3188	0.5655	291024		0.1709
			159					120924	0.7346	1.903	21024	0.5463	1.1182	291024		0.6066
			160					120924	0.9106	2.1874	21024	0.2899	0.7628	291024		1.4177
3	1	9245	161		120924	1.101	2.9359	120924	1.5319	3.0118	21024	1.1579	2.2977	291024		1.2146
			162					120924	2.5486	2.9346	21024	1.2847	2.6047	291024		0.7484
			163					120924	1.9897	2.8497	21024	1.5387	2.4144	291024		0.9155
			164					120924	2.2444	2.9009	21024	1.0464	1.6227	291024		1.4785
			165					120924	2.4307	3.2233	21024	1.3389	2.4091	291024		0.199
3	1	9186	166		120924	1.1274	0.6122	120924	2.2067	3.0434	21024	0.9953	2.2934	291024		1.0517
			167					120924	1.7051	2.7821	21024	1.0379	2.1549	291024		0.1054
			168					120924	1.9767	2.9451	21024	1.0123	2.0816	291024		0.2502
			169					120924	2.0794	3.0746	21024	1.1586	2.097	291024		0.1338
			170					120924	2.1073	2.9463	21024	1.4796	2.26	291024		0.3833
3	1	9607	171		120924	1.448	2.6732	120924	1.7307	2.2789	21024	0.9118	1.5339	291024		0.1682
			172					120924	2.1371	2.4208	21024	0.9476	1.2648	291024		1.4365
			173					120924	2.0468	2.8523	21024	1.0906	1.9583	291024		0.5023
			174					120924	2.0674	2.8005	21024	1.1208	2.0114	291024		0.0735
			175					120924	1.9607	2.9892	21024	1.1249	0.7145	291024		0.287
3	2	9626	252		120924	0.1582	0.1043	120924	0.239	0.1098	21024	0.181	0.2747	291024		0.0542
			253					120924	0.1986	0.0875	21024	0.1826	0.2077	291024		0.0627
			254					120924	0.2091	0.1153	21024	0.1376	0.1111	291024		0.0596
			255					120924	0.1602	0.0737	21024	0.1646	0.1782	291024		0.1568
			256					120924	0.2921	0.7802	21024	0.1415	0.1703	291024		0.0622
3	2	9233	257		120924	0.7594	2.3159	120924	0.6388	0.347	21024	0.6486	0.2758	291024		0.1279
			258					120924	0.8631	1.0945	21024	0.7697	0.7383	291024		1.1098
			259					120924	0.7346	2.1801	21024	0.8599	1.7357	291024		0.0633
			260					120924	1.0632	2.5674	21024	0.64	1.3025	291024		0.0576
			261					120924	0.9719	2.5797	21024	0.6927	1.0576	291024		0.1499
3	2	9606	262		120924	0.1436	0.0687	120924	0.3244	0.1527	21024	0.1773	0.058	291024		0.0587
			263					120924	0.3447	0.2125	21024	0.1583	0.1548	291024		0.0678
			264					120924	0.2481	0.1241	21024	0.1586	0.0685	291024		0.0754
			265					120924	0.1987	0.0997	21024	0.1293	0.1869	291024		0.0828
			266					120924	0.4375	0.0906	21024	0.1246	0.0814	291024		0.1383
3	2	9614	267		120924	1.0668	2.5418	120924	1.5226	0.91	21024	1.0222	1.9174	291024		0.485
			268					120924	1.3994	0.5548	21024	0.876	2.6069	291024		0.5377
			269					120924	1.544	2.8728	21024	1.1118	2.3278	291024		1.0825
			270					120924	0.5084	0.448	21024	0.5958	1.4723	291024		0.4739
			271					120924	0.9671	1.9201	21024	1.071	2.1758	291024		0.62
3	2	9269	272		120924	1.1003	2.8469	120924	1.9299	3.2199	21024	1.4329	2.9697	291024		1.7203
			273					120924	1.8215	3.2212	21024	1.6143	3.0961	291024		1.3486
			274					120924	2.0042	3.1425	21024	1.4321	2.8748	291024		1.2138
			275					120924	2.2643	3.2642	21024	1.4282	2.4735	291024		1.7698
			276					120924	1.9433	3.3031	21024	1.3346	2.4503	291024		1.3226
4	1	9162	51		260924	1.0119	1.4516	260924	2.4894	2.934	161024	1.7534	2.2329	131124	1.0312	1.5564
			52					260924	1.1847	2.1379	161024	1.9673	2.5612	131124	1.2595	1.7367
			53					260924	2.1731	2.9706	161024	1.5749	2.4862	131124	1.3487	1.8081
			54					260924	1.7197	2.7219	161024	1.3278	2.1177	131124	0.9316	1.3214
			55					260924	1.8082	2.7837	161024	1.0185	1.7637	131124	0.8394	1.4364
4	1	9258	56		260924	1.8155	1.9866	260924	2.3999	2.9111	161024	2.0126	2.3636	131124	1.2812	1.6874
			57					260924	2.2439	2.7039	161024	1.7508	2.164	131124	1.4302	1.9732
			58					260924	1.4305	2.2271	161024	1.0038	1.4225	131124	0.9513	1.3065
			59					260924	2.2008	2.982	161024	1.2358	1.8029	131124	1.607	2.139
			60					260924	2.4009	2.7609	161024	1.849	2.4912	131124	1.1045	1.684
4	1	9586	61		260924	1.4309	1.8817	260924	1.4299	1.7781	161024	0.1497	0.3095	131124	0.1626	0.3675
			62					260924	0.2501	0.4202	161024	0.1492	0.296	131124	0.14	0.3516
			63					260924	1.4949	1.8223	161024	0.1145	0.1949	131124	0.2797	0.5088
			64					260924	1.6241	2.1686	161024	0.9225	1.2412	131124	0.2066	0.3636
			65					260924	0.8701	1.261	161024	0.3192	0.5366	131124	0.1518	0.241
4	1	9670	66		260924	0.8566	1.4362	260924	0.6842	1.0683	161024	0.6888	1.1012	131124	0.387	0.7693
			67					260924	1.533	2.078	161024	0.1974	0.36	131124	0.2213	0.4731
			68					260924	0.2929	0.5685	161024	0.2094	0.3323	131124	0.1878	0.4862
			69					260924	1.1522	1.7024	161024	0.5589	1.0257	131124	0.351	0.8373
			70					260924	0.2257	0.4044	161024	0.1307	0.1909	131124	0.3373	0.7185
4	1	9088	71		260924	0.4888	1.5779	260924	1.2853	2.6728	161024	1.1116	1.5769	131124	0.4628	1.0155
			72					260924	2.1379	2.7692	161024	2.1155	2.4167	131124	0.9329	1.6046
			73					260924	1.7879	2.7244	161024	0.8407	1.482	131124	1.1263	1.8385
			74					260924	1.6365	2.3265	161024	1.7802	2.7084	131124	1.1527	1.7246
			75					260924	2.2741	2.6672	161024	0.227	0.4761	131124	0.6485	1.0549
4	2	9672	287		260924	1.1591	1.6481	260924	0.1607	0.352	161024	0.8321	1.2905	131124	0.6851	1.3924
			288					260924	0.8613	1.3462	161024	0.2946	0.5699	131124	0.2749	0.5368
			289					260924	0.5251	0.8177	161024	0.7767	1.2304	131124	0.0665	0.1487
			290					260924	0.7061	1.3448	161024	0.8102	2.0831	131124	0.0651	0.1571
			291					260924	0.6769	1.1404	161024	0.9993	1.5534	131124	0.7571	1.0363
4	2	9264	292		260924	1.2176	1.518	260924	0.4987	0.5619	161024	0.2003	0.2284	131124	0.1197	0.1769
			293					260924	1.0173	1.3221	161024	0.3904	0.4791	131124	0.0725	0.1081
			294					260924	0.2202	0.2588	161024	0.5326	0.6316	131124	0.1922	0.3149
			295					260924	1.5717	1.71	161024	0.728	0.7635	131124	0.0379	0.0708
			296					260924	0.7022	0.7721	161024	0.3529	0.5123	131124	0.2321	0.3482
4	2	9166	282		260924	0.5623	1.1263	260924	0.3479	0.6744	161024	0.2597	0.3541	131124	0.2946	0.4425
			283					260924	0.0827	0.1417	161024	0.2415	0.3429	131124	0.0821	0.1269
			284	11024				260924	0.4049	0.5076
			285					260924	0.413	0.4863	161024	0.3328	0.4901	131124	0.0379	0.0611
			286					260924	1.1768	1.2711	161024	0.3014	0.4217	131124	0.0966	0.1367
4	2	9156	277		260924	0.7899	1.1688	260924	1.5322	2.0894	161024	1.1154	1.4413	131124	0.1457	0.2503
			278					260924	1.8766	2.1607	161024	0.8635	1.2066	131124	0.2199	0.4344
			279					260924	2.0717	2.2884	161024	1.2829	1.676	131124	0.519	0.6671
			280					260924	0.9229	1.2452	161024	0.7304	1.1577	131124	0.3339	0.4955
			281					260924	2.1762	2.4133	161024	0.712	1.1358	131124	0.1843	0.2502
4	2	9682	297		260924	0.399	0.5172	260924	1.7136	1.941	161024	0.5935	0.9341	131124	0.2847	0.3006
			298					260924	1.3767	1.7082	161024	1.0662	1.4261	131124	0.5038	0.5924
			299					260924	0.3561	0.5022	161024	0.5054	0.5536	131124	0.2332	0.3659
			300					260924	2.0073	2.271	161024	0.3384	0.4225	131124	0.2379	0.3411
			301	91124				260924	1.8464	2.0624	161024	0.183	0.2146
5	1	9685	76	191024	101024	0.9991	1.5586	101024	1.295	1.8547
			77					101024	1.5236	1.9001	291024	0.199	0.2841	261124	1.0268	1.4491
			78					101024	1.4245	1.7973	291024	0.5759	0.6951	261124	0.4892	0.6864
			79					101024	1.703	2.0866	291024	0.4953	0.5888	261124	0.4341	0.5723
			80					101024	1.9924	2.3543	291024	0.9126	1.0429	261124	0.083	0.1379
5	1	9697	81		101024	0.3653	0.5721	101024	1.9404	2.3903	291024	0.9766	1.0287	261124	0.5955	0.9845
			82					101024	2.0711	2.3641	291024	1.2078	1.5909	261124	0.0734	0.1029
			83					101024	1.6646	2.0938	291024	1.1639	1.4693	261124	0.7133	0.6495
			84					101024	1.6144	1.7795	291024	1.2801	1.3273	261124	0.1319	0.2149
			85					101024	0.8821	1.0483	291024	0.551	0.7858	261124	0.825	0.9328
5	1	9295	86		101024	1.4572	1.9599	101024	1.6482	1.9014	291024	1.3523	2.134	261124	1.4045	1.3415
			87					101024	0.0362	2.1544	291024	1.2089	2.2472	261124	0.4672	0.6971
			88					101024	2.4001	2.6951	291024	1.1404	2.2243	261124	0.7691	1.1872
			89					101024	2.2999	2.4035	291024	0.7955	1.6635	261124	0.8878	0.8483
			90					101024	2.0833	2.7416	291024	1.3018	1.8529	261124	1.0304	1.2873
5	1	9284	91		101024	2.276	2.4942	101024	2.2333	2.5886	291024	1.5523	1.6031	261124	1.1177	1.3799
			92					101024	2.3465	2.5536	291024	1.9397	2.2376	261124	1.4039	1.7378
			93					101024	2.3541	2.5417	291024	1.7769	1.7197	261124	1.4158	1.658
			94					101024	2.5613	2.3466	291024	2.0211	2.2062	261124	2.0584	2.0314
			95					101024	2.3529	2.1812	291024	1.2882	1.1848	261124	0.7512	1.0615
5	1	9666	96		101024	0.9639	1.0462	101024	1.1286	1.3941	291024	0.342	0.4557	261124	0.5658	0.7472
			97					101024	0.7852	0.9489	291024	0.3346	0.458	261124	0.4468	0.598
			98					101024	1.4676	1.3881	291024	0.3547	0.4116	261124	0.2989	0.4
			99					101024	1.0156	1.3075	291024	0.3327	0.4785	261124	0.0859	0.1116
			100					101024	0.6819	0.8331	291024	0.5228	0.57	261124	0.5721	0.7187
5	2	9291	366		101024	0.3253	0.4359	101024	0.3491	0.3881	291024	0.1375	0.1831	261124	0.6773	0.8081
			367					101024	0.0846	0.108	291024	0.2706	0.5406	261124	0.1421	0.1882
			368					101024	0.1758	0.264	291024	0.124	0.1944	261124	1.2318	1.3378
			369					101024	0.2212	0.3012	291024	0.105	0.1648	261124	0.0788	0.1208
			370					101024	0.0586	0.0902	291024	0.0745	0.1077	261124	0.6348	0.8737
5	2	9648	371		101024	0.2859	0.4108	101024	0.3828	0.6496	291024	0.094	0.1562	261124	0.614	0.6845
			372					101024	0.4916	0.69	291024	0.1756	0.2652	261124	0.1199	0.1991
			373					101024	0.2063	0.2917	291024	0.1201	0.1519
			374					101024	0.7866	1.0998	291024	0.1103	0.1336	261124	0.2486	0.4248
			375					101024	0.3995	0.5667	291024			261124	0.2326	0.3445
5	2	9688	376		101024	0.0508	0.0737	101024	0.3933	0.5204	291024	0.2267	0.2308
			377					101024	0.2925	0.3999	291024	0.0619	0.0949	261124	0.1954	0.3413
			378					101024	0.6069	0.7185	291024	0.1551	0.2648	261124	0.1453	0.2273
			379					101024	0.3725	0.5386	291024	0.105	0.2256	261124	0.8313	0.9186
			380					101024	0.507	0.5489	291024	0.0687	0.1251	261124	0.2864	0.4227
5	2	9738	381		101024	0.0286	1.1089	101024	0.7394	0.9319	291024	0.3585	0.3108	261124	0.3859	0.4392
			382					101024	0.3105	1.0099	291024	0.3925	0.4569	261124	0.657	0.654
			383					101024	0.7089	0.7908	291024	0.1694	0.1931	261124	0.0856	0.077
			384					101024	1.1116	1.0446	291024	0.1736	0.1729	261124	0.162	0.1554
			385					101024	1.269	1.0711	291024	0.3891	0.3862	261124	0.0823	0.0944
5	2	9304	386		101024	0.9288	0.968	101024	1.4312	1.6422	291024	0.4792	0.5579	261124	0.1477	0.1365
			387					101024	2.3135	2.4018	291024	0.6616	0.6139	261124	0.1853	0.181
			388					101024	1.8736	2.0744	291024	0.5207	0.423	261124	0.0709	0.0918
			389					101024	1.9925	1.9856	291024	0.5103	0.4893	261124	0.7864	0.8809
			390					101024	1.1051	0.9802	291024	1.2764	1.3679	261124	1.2215	1.3277
6	1	9647		Dead during farrowing
6	1	9315	101		241024	2.3967	2.5441	241024	2.451	2.7714	131124	2.3641	2.2407	111224	1.4995	1.671
			102					241024	1.9101	1.7902	131124	1.7817	1.5352	111224	1.3056	1.4707
			103					241024	2.3404	2.4422	131124	2.1139	1.8272	111224	0.8594	1.1015
			104					241024	2.3783	2.322	131124	1.744	1.815	111224	1.3335	1.4398
			105					241024	2.401	2.3504	131124	1.7534	1.8035	111224	0.846	0.7299
6	1	9281	106	191124	241024	0.9882	0.8098	241024	2.0886	1.981	131124
			107	51124				241024	2.2617	2.1339
			108					241024	2.6154	2.4625	131124	1.9393	1.938	111224	1.1601	1.2973
			109	51124				241024	1.8013	1.6452
			110					241024	2.1493	2.2021	131124	1.8367	1.7823	111224	0.7455	0.7313
6	1	9761	111		241024	0.8146	0.8295	241024	0.3063	0.3376	131124	0.5386	0.448	111224	0.3431	0.4092
			112					241024	1.8241	1.614	131124	0.489	0.5287	111224	0.5995	0.6428
			113					241024	0.9255	0.7593	131124	0.5894	0.6654	111224	0.5965	0.5595
			114					241024	1.7642	1.5768	131124	0.6053	0.6169	111224	0.2909	0.2942
			115					241024	1.8745	1.6464	131124	0.5866	0.6732	111224	0.2773	0.2695
6	1	9199	116		241024	0.8971	0.7793	241024	2.1166	2.4642	131124	1.855	1.971	111224	1.1395	1.1437
			117					241024	1.6546	1.5322	131124	1.6231	1.7631	111224	0.2091	0.1638
			118					241024	1.6137	2.0518	131124	1.7936	1.9865	111224	0.0946	0.0984
			119					241024	2.2711	2.2607	131124	1.0463	1.081	111224	0.2058	0.1748
			120					241024	0.5332	0.5469	131124	1.6122	1.7364	111224	0.4914	0.6646	G3 dato	G3 OD	piglet no.
6	2	9591	351		241024	0.6187	0.665	241024	1.2747	1.2651	131124	0.3501	0.3665	111224			111224	0.9349	351
			302					241024	1.7118	1.7637	131124	0.5043	0.4198	111224			111224	1.3139	302
			303					241024	0.3	0.315	131124	0.2364	0.2003	111224			111224	1.6639	303
			304					241024	1.5271	1.6102	131124	0.8418	0.7297	111224			111224	1.3922	304
			305					241024	0.7334	0.7679	131124	0.5382	0.4962	111224			111224	1.0348	305
6	2	9696	306		241024	0.136	0.1492	241024	0.2271	0.2493	131124	0.1184	0.1455	111224	0.1271	0.2019
			307					241024	0.1945	0.2603	131124	0.1198	0.1244	111224	0.09	0.1065
			308					241024	0.2	0.2546	131124	0.1276	0.1339	111224	0.0476	0.0525
			309					241024	0.2505	0.2819	131124	0.1429	0.1735	111224	0.1029	0.1788
			310					241024	0.1774	0.1813	131124	0.1165	0.1301	111224	0.1062	0.1389
6	2	9174	311		241024	2.0495	1.7962	241024	0.6907	0.8249	131124	1.2579	1.0907	111224	0.2936	0.121
			312	51124				241024	1.8574	1.7181
			313					241024	0.4265	0.367	131124	0.7094	0.8684	111224	0.2975	0.315
			314					241024	2.149	2.0048	131124	0.9992	0.982	111224	0.0556	0.0565
			315					241024	2.227	2.0247	131124	1.4899	1.2338	111224	0.4454	0.5749
6	2	9208	316		241024	1.0464	1.0339	241024	2.0357	1.9405	131124	0.9533	0.8993	111224	0.6885	0.6643
			317					241024	2.4363	2.322	131124	0.618	0.824	111224	0.6779	0.9552
			318	11124				241024	2.3115	2.0496
			319					241024	2.3691	2.1872	131124	0.9329	0.8594	111224	0.672	0.6925
			320					241024	1.5615	1.8276	131124	0.9006	0.9929	111224	0.508	0.5834
6	2	9339	321		241024	0.539	0.546	241024	0.8887	0.8273	131124	0.5031	0.3361	111224	0.5237	0.5108
			322					241024	0.9235	0.8867	131124	0.5145	0.7558	111224	0.2695	0.2893
			323					241024	0.5676	0.5101	131124	0.6928	0.716	111224	0.2686	0.3059
			324					241024	0.32	0.3052	131124	0.7536	0.7454	111224	0.4261	0.4294
			325					241024	1.1733	1.1165	131124	0.3805	0.4319	111224	0.0599	0.0678
7	1	9699	121		291024	1.782	1.7113	291024	1.6715	1.7611	211124	0.4743	0.4374	191224	0.108	0.1058
			122					291024	1.1604	1.7243	211124	1.1093	0.9813	191224	0.0523	0.0572
			123					291024	1.3357	1.6725	211124	1.4747	1.1935	191224	0.0496	0.0572
			124	21224				291024	2.0632	1.8352	211124
			125					291024	1.3437	1.5789	211124	0.8685	0.8434	191224	0.0557	0.0694
7	1	9745	126		291024	1.1252	1.301	291024	1.1251	1.2915	211124	0.2111	0.2325	191224	0.2727	0.333
			127					291024	1.9559	1.9249	211124	0.1965	0.1979	191224	0.304	0.2687
			128					291024	0.9373	0.9406	211124	0.1808	0.2047	191224	0.3165	0.3836
			129					291024	1.8003	1.8761	211124	0.5339	0.6593	191224	0.1234	0.1551
			130					291024	1.1674	0.9675	211124	0.2348	0.2464	191224	0.4817	0.5418
7	1	9352	131		291024	0.4455	0.4478	291024	1.9359	1.5958	211124	0.6296	0.5425	191224	0.1149	0.1168
			132					291024	0.5693	0.5445	211124	0.8468	0.8738	191224	0.1706	0.1871
			133					291024	1.895	1.6913	211124	0.5513	0.5469	191224	0.2674	0.2903
			134					291024	0.9413	0.9524	211124	0.4562	0.4345	191224	0.4498	0.3583
			135					291024	1.9749	1.6624	211124	0.4148	0.3576	191224	0.1547	0.1405
7	1	9195	136		291024	1.1885	1.3266	291024			211124	1.8858	1.4661	191224	1.0452	1.0055
			137					291024	2.4787	2.2764	211124	2.0178	1.3995	191224	1.2099	0.9623
			138					291024	2.465	2.2739	211124	1.724	1.3111	191224	1.0203	1.0335
			139					291024	2.3982	2.2395	211124	1.7677	1.6136	191224	0.2571	0.3415
			140					291024	2.73	2.1567	211124	1.4853	1.0581	191224	0.2437	0.2124
7	2	9754	326		291024	0.1481	0.1463	291024	1.7496	1.2045	211124	0.9002	0.5983	191224	1.1456	0.8619
			327					291024	1.4062	1.0872	211124	0.5326	0.5578	191224	1.3817	1.0528
			328					291024	2.061	1.5925	211124	0.5075	0.4491	191224	0.0886	0.071
			329					291024	1.6918	1.178	211124	0.6831	0.531	191224	0.1963	0.1933
			330					291024	1.5945	1.5938	211124	0.6063	0.5973	191224	0.0818	0.0697
7	2	9781	331		291024	1.1784	0.9202	291024	0.7096	0.7811	211124	0.4454	0.4929	191224	0.1085	0.0853
			332					291024	1.0754	0.7638	211124	0.6989	0.4687	191224	0.2621	0.3041
			333					291024	0.5296	0.4578	211124	0.5745	0.5036	191224	0.1562	0.2667
			334					291024	0.7497	0.8192	211124	0.567	0.4242	191224	0.0793	0.0715
			335					291024	0.4368	0.4212	211124	0.3961	0.2983	191224	0.1063	0.2516
7	2	9358	336		291024	0.2604	0.2046	291024	2.135	1.9055	211124	0.6476	0.4124	191224	0.1653	0.146
			337					291024	2.2727	2.2675	211124	0.6951	0.3751	191224	0.2143	0.1792
			338					291024	2.2873	2.0238	211124	0.7737	0.633	191224	0.0975	0.0965
			339					291024	1.6663	1.3397	211124	0.7143	0.8549	191224	0.1536	0.1507
			340					291024	2.1663	1.5617	211124	0.5962	0.3732	191224	0.0763	0.068
7	2	9307	341		291024	0.6656	0.5565	291024	2.5402	1.9556	211124	1.3059	1.065	191224	1.2321	0.8784
			342					291024	1.6807	1.4706	211124	1.4846	1.0604	191224	0.3573	0.4553
			343					291024	2.0401	1.7903	211124	0.5347	0.3549	191224	0.2123	0.1908
			344					291024	1.2765	1.0041	211124	1.5552	1.0516	191224	1.0877	0.795
			345					291024	1.7859	1.5362	211124	1.6485	1.573	191224	0.2567	0.2412
7	2	9712	346		291024	1.6018	1.0694	291024	1.2633	0.9421	211124	1.2706	0.4234	191224	1.7624	0.4623
			347					291024	1.3424	1.0874	211124	1.097	0.6431	191224	1.545	0.4245
			348					291024	1.4373	1.06	211124	1.2524	0.5142	191224	1.5268	0.4265
			349	171224				291024	1.0447	0.7467	211124	1.1214	1.4977
			350					291024	1.0236	0.7412	211124	1.2451	0.8155	191224	1.451	0.6131

## Sheet: Overview of values per block
																																			HOLD 2-7 ELISAs repeated
	Block 1												Block 2												Block 3												Block 2 repeated												Block 3 repeated
	Experiment					Control							Experiment					Control							Experiment					Control							Experiment					Control							Experiment
	sow	piglets				sow	piglets						sow	piglets				sow	piglets						sow	piglets				sow	piglets						sow	piglets				sow	piglets						sow
Weeks	w1	w1	w4	w8		w1	w1	w4	w8			Weeks	w1	w1	w4	w8		w1	w1	w4	w8			Weeks	w1	w1	w4	w8		w1	w1	w4	w8			Weeks	w1	w1	w4	w8		w1	w1	w4	w8			Weeks	w1
	0.8365	1.1521	0.517	0.4396		0.715	0.8501	0.3815	0.4294				1.4209	1.8334	1.1125			0.7695	1.0355	0.5274					0.7212	0.6552	0.4482			0.1582	0.239	0.181					2.839	3.1015	1.5416	0.8447		1.8158	0.2169	1.8801	1.3287				1.6328
		1.4187	0.6325	0.2177			0.9346	0.4411	0.2004					1.9233	1.0651				1.4278	0.3853						0.4515	0.3537				0.1986	0.1826						2.9367	2.2916	0.1279			0.3087	1.5149	1.3448
		1.276	0.5439	0.4112			1.2165	0.2996	0.2895					1.7371	0.9898				1.6258	0.4992						0.3773	0.3348				0.2091	0.1376						2.8259	1.5242	0.1085			0.5038	1.1733	0.2844
		1.5461	0.6413	0.3027			0.9681	0.3765	0.3177					1.7008	1.1107				1.385	0.2925						0.4907	0.1844				0.1602	0.1646						2.9768	1.8892	0.7011			2.6799	0.551	0.0627
		1.504	0.6325	0.2127			1.3025	0.3961	0.3736					1.5886					1.3555	0.5424						0.4564	0.4495				0.2921	0.1415						2.6425		0.4263			2.9873	2.6623	0.1028
	1.1743	1.4236	0.672	0.4179		0.4911	0.8615	0.3029	0.1087				1.3086	1.3996	0.6936			0.7306	0.8607	0.2499					1.0357	0.2921	0.4095			0.7594	0.6388	0.6486					2.5992	1.9378	1.3865	0.4418		0.8235	1.6105	0.6328	0.0661				2.7635
		1.6349	0.5097				1.312	0.3375	0.0398					1.1339	0.4764				0.9125	0.4178						0.6388	0.4934				0.8631	0.7697						2.2436	1.6203	0.2634			1.8489	0.5272	0.1562
		1.7762	0.5955	0.3547			0.757	0.2312	0.1363					1.206	0.7515				0.3798	0.2137						0.8631	0.3188				0.7346	0.8599						2.7371	2.0302	0.6457			0.1385	0.1139	0.0914
		1.3962	0.5981	0.3057			0.809	0.2486	0.3275					1.3595	0.5539				0.8498	0.1419						0.7346	0.5463				1.0632	0.64						2.5918	1.1829	0.3883			2.0741	0.049	1.208
		1.4839	0.6334	0.4095			0.7325	0.2035	0.1944					1.2058	0.545				1.0803	0.3637						0.9106	0.2899				0.9719	0.6927						1.2451	1.1853	1.222			0.0944	0.5023	0.506
	2.0982	1.8428	0.8241	0.6379		0.5792	0.7576	0.3488	0.2618				0.9176	1.1398	0.461			0.6262	0.8796	0.2682					1.101	1.5319	1.1579			0.1436	0.3244	0.1773					1.9936	2.5202	1.3458	0.0839		1.9597	1.8471	1.3807	0.6412				2.9359
		1.8995	1.0976	0.7312			0.7629	0.3103	0.3763					1.3648	0.485				0.8149	0.2678						2.5486	1.2847				0.3447	0.1583						2.5264	0.9233	0.0509			2.1225	1.3223	0.6
		2.0376	1.2246	0.831			0.7749	0.3059	0.4706					0.886	0.5023				1.0954	0.4323						1.9897	1.5387				0.2481	0.1586						2.4754	0.939	0.0647			2.4108	1.3329	0.4122
		2.1957	1.1977	0.875			0.6896	0.2181	0.3991					0.795	0.4479				0.9151	0.3377						2.2444	1.0464				0.1987	0.1293						1.7554	0.8989	0.319			2.0764	0.6458	0.3544
		2.1275	1.0192	0.6232			1.4022	0.3482	0.5052					0.9318	0.4894				1.0305	0.3667						2.4307	1.3389				0.4375	0.1246						2.3907	0.6037	0.0786			2.4743	1.1234	0.6143
	1.2933	1.8483	0.9803	0.4245		0.7797	1.0047	0.3916	0.3078				1.8103	1.7369	1.2929			0.555	0.9238	0.2987					1.1274	2.2067	0.9953			1.0668	1.5226	1.0222					1.146	2.9677	2.4244	0.1873		1.8893	1.8333	0.7405	0.5453				0.6122
		1.8172	0.8149	0.5014			1.2205	0.4615	0.3542					2.2198	1.3697				0.8413	0.6046						1.7051	1.0379				1.3994	0.876						3.2369	2.8352	0.7253			2.0727	0.8829	0.2973
		1.9172	1.0291	0.4254			1.186							2.2355	1.6904				0.797	0.4097						1.9767	1.0123				1.544	1.1118						3.2716	1.6217	0.5916			1.9569	0.7837	0.4483
		1.8529	0.6759	0.4151			1.1275	0.4283	0.2569					2.2934	1.7329				0.956	0.3646						2.0794	1.1586				0.5084	0.5958						3.2927	2.3021	0.3155			2.1273	1.5769	0.3174
		1.7181	0.792	0.5573			0.9764	0.426	0.1993					2.3241	1.4217				1.0104	0.2914						2.1073	1.4796				0.9671	1.071						3.2157	0.4626	0.2421			2.3851	1.2579	0.5263
	1.4463	1.9557	0.701	0.4452		0.7756	0.8336	0.5129	0.2399									0.8909	1.1037	0.5945					1.448	1.7307	0.9118			1.1003	1.9299	1.4329										2.2588	2.5541	1.2868	1.0031				2.6732
		1.8367	0.7584	0.639			0.8799	0.4259	0.1672										1.1358	0.681						2.1371	0.9476				1.8215	1.6143											2.6792	1.7739	0.8093
		1.8581	0.8855	0.5081			1.0469	0.6974	0.2129										1.0884	0.662						2.0468	1.0906				2.0042	1.4321											2.578	2.0511	0.7803
		1.635	0.9001	0.5295			0.938	0.4264	0.2969										0.9414	0.5948						2.0674	1.1208				2.2643	1.4282											2.5611	1.709	0.5103
		1.9562	1.1427	0.4767			0.9457	0.6907	0.4909										1.0926	0.4539						1.9607	1.1249				1.9433	1.3346											2.6684	1.7895	0.4282
	Block 4												Block 5												Block 6												Block 5 repeated												Block 6 repeated
	Experiment					Control							Experiment					Control							Experiment					Control							Experiment					Control							Experiment
	sow	piglets				sow	piglets						sow	piglets				sow	piglets						sow	piglets				sow	piglets						sow	piglets				sow	piglets						sow
Weeks	w1	w1	w4	w8		w1	w1	w4	w8			Weeks	w1	w1	w4	w8		w1	w1	w4	w8			Weeks	w1	w1	w4	w8		w1	w1	w4	w8			Weeks	w1	w1	w4	w8		w1	w1	w4	w8			Weeks	w1
	1.0119	2.4894	1.7534	1.0312		1.1591	0.1607	0.8321	0.6851				0.9991	1.295				0.3253	0.3491	0.1375	0.6773				2.3967	2.451	2.3641	1.4995		0.6187	1.2747	0.3501					1.5586	1.8547				0.4359	0.3881	0.1831	0.8081				2.5441
		1.1847	1.9673	1.2595			0.8613	0.2946	0.2749					1.5236	0.199	1.0268			0.0846	0.2706	0.1421					1.9101	1.7817	1.3056			1.7118	0.5043						1.9001	0.2841	1.4491			0.108	0.5406	0.1882
		2.1731	1.5749	1.3487			0.5251	0.7767	0.0665					1.4245	0.5759	0.4892			0.1758	0.124	1.2318					2.3404	2.1139	0.8594			0.3	0.2364						1.7973	0.6951	0.6864			0.264	0.1944	1.3378
		1.7197	1.3278	0.9316			0.7061	0.8102	0.0651					1.703	0.4953	0.4341			0.2212	0.105	0.0788					2.3783	1.744	1.3335			1.5271	0.8418						2.0866	0.5888	0.5723			0.3012	0.1648	0.1208
		1.8082	1.0185	0.8394			0.6769	0.9993	0.7571					1.9924	0.9126	0.083			0.0586	0.0745	0.6348					2.401	1.7534	0.846			0.7334	0.5382						2.3543	1.0429	0.1379			0.0902	0.1077	0.8737
	1.8155	2.3999	2.0126	1.2812		1.2176	0.4987	0.2003	0.1197				0.3653	1.9404	0.9766	0.5955		0.2859	0.3828	0.094	0.614				0.9882	2.0886				0.136	0.2271	0.1184	0.1271				0.5721	2.3903	1.0287	0.9845		0.4108	0.6496	0.1562	0.6845				0.8098
		2.2439	1.7508	1.4302			1.0173	0.3904	0.0725					2.0711	1.2078	0.0734			0.4916	0.1756	0.1199					2.2617					0.1945	0.1198	0.09					2.3641	1.5909	0.1029			0.69	0.2652	0.1991
		1.4305	1.0038	0.9513			0.2202	0.5326	0.1922					1.6646	1.1639	0.7133			0.2063	0.1201						2.6154	1.9393	1.1601			0.2	0.1276	0.0476					2.0938	1.4693	0.6495			0.2917	0.1519
		2.2008	1.2358	1.607			1.5717	0.728	0.0379					1.6144	1.2801	0.1319			0.7866	0.1103	0.2486					1.8013					0.2505	0.1429	0.1029					1.7795	1.3273	0.2149			1.0998	0.1336	0.4248
		2.4009	1.849	1.1045			0.7022	0.3529	0.2321					0.8821	0.551	0.825			0.3995		0.2326					2.1493	1.8367	0.7455			0.1774	0.1165	0.1062					1.0483	0.7858	0.9328			0.5667		0.3445
	1.4309	1.4299	0.1497	0.1626		0.5623	0.3479	0.2597	0.2946				1.4572	1.6482	1.3523	1.4045		0.0508	0.3933	0.2267					0.8146	0.3063	0.5386	0.3431		2.0495	0.6907	1.2579	0.2936				1.9599	1.9014	2.134	1.3415		0.0737	0.5204	0.2308					0.8295
		0.2501	0.1492	0.14			0.0827	0.2415	0.0821					0.0362	1.2089	0.4672			0.2925	0.0619	0.1954					1.8241	0.489	0.5995			1.8574							2.1544	2.2472	0.6971			0.3999	0.0949	0.3413
		1.4949	0.1145	0.2797			0.4049							2.4001	1.1404	0.7691			0.6069	0.1551	0.1453					0.9255	0.5894	0.5965			0.4265	0.7094	0.2975					2.6951	2.2243	1.1872			0.7185	0.2648	0.2273
		1.6241	0.9225	0.2066			0.413	0.3328	0.0379					2.2999	0.7955	0.8878			0.3725	0.105	0.8313					1.7642	0.6053	0.2909			2.149	0.9992	0.0556					2.4035	1.6635	0.8483			0.5386	0.2256	0.9186
		0.8701	0.3192	0.1518			1.1768	0.3014	0.0966					2.0833	1.3018	1.0304			0.507	0.0687	0.2864					1.8745	0.5866	0.2773			2.227	1.4899	0.4454					2.7416	1.8529	1.2873			0.5489	0.1251	0.4227
	0.8566	0.6842	0.6888	0.387		0.7899	1.5322	1.1154	0.1457				2.276	2.2333	1.5523	1.1177		0.0286	0.7394	0.3585	0.3859				0.8971	2.1166	1.855	1.1395		1.0464	2.0357	0.9533	0.6885				2.4942	2.5886	1.6031	1.3799		1.1089	0.9319	0.3108	0.4392				0.7793
		1.533	0.1974	0.2213			1.8766	0.8635	0.2199					2.3465	1.9397	1.4039			0.3105	0.3925	0.657					1.6546	1.6231	0.2091			2.4363	0.618	0.6779					2.5536	2.2376	1.7378			1.0099	0.4569	0.654
		0.2929	0.2094	0.1878			2.0717	1.2829	0.519					2.3541	1.7769	1.4158			0.7089	0.1694	0.0856					1.6137	1.7936	0.0946			2.3115							2.5417	1.7197	1.658			0.7908	0.1931	0.077
		1.1522	0.5589	0.351			0.9229	0.7304	0.3339					2.5613	2.0211	2.0584			1.1116	0.1736	0.162					2.2711	1.0463	0.2058			2.3691	0.9329	0.672					2.3466	2.2062	2.0314			1.0446	0.1729	0.1554
		0.2257	0.1307	0.3373			2.1762	0.712	0.1843					2.3529	1.2882	0.7512			1.269	0.3891	0.0823					0.5332	1.6122	0.4914			1.5615	0.9006	0.508					2.1812	1.1848	1.0615			1.0711	0.3862	0.0944
	0.4888	1.2853	1.1116	0.4628		0.399	1.7136	0.5935	0.2847				0.9639	1.1286	0.342	0.5658		0.9288	1.4312	0.4792	0.1477									0.539	0.8887	0.5031	0.5237				1.0462	1.3941	0.4557	0.7472		0.968	1.6422	0.5579	0.1365
		2.1379	2.1155	0.9329			1.3767	1.0662	0.5038					0.7852	0.3346	0.4468			2.3135	0.6616	0.1853										0.9235	0.5145	0.2695					0.9489	0.458	0.598			2.4018	0.6139	0.181
		1.7879	0.8407	1.1263			0.3561	0.5054	0.2332					1.4676	0.3547	0.2989			1.8736	0.5207	0.0709										0.5676	0.6928	0.2686					1.3881	0.4116	0.4			2.0744	0.423	0.0918
		1.6365	1.7802	1.1527			2.0073	0.3384	0.2379					1.0156	0.3327	0.0859			1.9925	0.5103	0.7864										0.32	0.7536	0.4261					1.3075	0.4785	0.1116			1.9856	0.4893	0.8809
		2.2741	0.227	0.6485			1.8464	0.183						0.6819	0.5228	0.5721			1.1051	1.2764	1.2215										1.1733	0.3805	0.0599					0.8331	0.57	0.7187			0.9802	1.3679	1.3277
	HOLD 7																																				Litter from sow 9591 in block 6 (pig number 351, 302, 303, 304, 305).
																																					S1 dato	S1 OD 2nd time repeat	G1 dato	G1 OD 2nd time repeat	G2 dato	G2 OD 2nd time repeat	G3 dato	G3 OD	piglet no.
	Experiment					Control																															241024 (SOW 9591)	2.003	241024	1.6869	131124	0.2226	111224	0.9349	351
	sow	piglets				sow	piglets																																241024	2.5353	131124	0.3119	111224	1.3139	302
Weeks	w1	w1	w4	w8		w1	w1	w4	w8																														241024	2.6904	131124	0.3527	111224	1.6639	303
	1.782	1.6715	0.4743	0.108		0.1481	1.7496	0.9002	1.1456																														241024	2.7456	131124	0.4472	111224	1.3922	304
		1.1604	1.1093	0.0523			1.4062	0.5326	1.3817																														241024	2.2085	131124	0.5205	111224	1.0348	305
		1.3357	1.4747	0.0496			2.061	0.5075	0.0886
		2.0632					1.6918	0.6831	0.1963
		1.3437	0.8685	0.0557			1.5945	0.6063	0.0818
	1.1252	1.1251	0.2111	0.2727		1.1784	0.7096	0.4454	0.1085
		1.9559	0.1965	0.304			1.0754	0.6989	0.2621
		0.9373	0.1808	0.3165			0.5296	0.5745	0.1562
		1.8003	0.5339	0.1234			0.7497	0.567	0.0793
		1.1674	0.2348	0.4817			0.4368	0.3961	0.1063
	0.4455	1.9359	0.6296	0.1149		0.2604	2.135	0.6476	0.1653
		0.5693	0.8468	0.1706			2.2727	0.6951	0.2143
		1.895	0.5513	0.2674			2.2873	0.7737	0.0975
		0.9413	0.4562	0.4498			1.6663	0.7143	0.1536
		1.9749	0.4148	0.1547			2.1663	0.5962	0.0763
	1.1885		1.8858	1.0452		0.6656	2.5402	1.3059	1.2321
		2.4787	2.0178	1.2099			1.6807	1.4846	0.3573
		2.465	1.724	1.0203			2.0401	0.5347	0.2123
		2.3982	1.7677	0.2571			1.2765	1.5552	1.0877
		2.73	1.4853	0.2437			1.7859	1.6485	0.2567
						1.6018	1.2633	1.2706	1.7624
							1.3424	1.097	1.545
							1.4373	1.2524	1.5268
							1.0447	1.1214
							1.0236	1.2451	1.451
[truncated: 16 more columns]
