# Supplementary material for: Field Testing of a Virus-Particle-Based Sow Vaccine Against F4 and STb-Positive Escherichia coli
Source: Vaccines (Basel). 2026 Jun 8;14(6):515. doi: 10.3390/vaccines14060515 (PMC13307905; doi:10.3390/vaccines14060515)
Supplement: Supplementary file 1 [file vaccines-14-00515-s001.zip › Supplementary Table S2. Weight data and diarrhoea scores.xlsx]

## Sheet: Supplementary Table S2
Supplementary Table S2			Weight and diarrhoae scores per piglet
Sheet 1. Weight data and data on treatments before weaning
Sheet 2. Weight data and data on treatments after weaning
Sheet 3. Diaarhoea scores per piglet after weaning

## Sheet: Sheet 1. Data before weaning
Batch	Group	Sow number	Litter number	farrowing date	date vacc 1	date vacc 2	so treatment date	sow reason for treatment	Pig number	Date if death before weaning	Reason if dead before weaning	Weight at date for death	treatment date if treated before weaning	reason for treatment before weaning	G1 date	G1 weight	G2 date	G2 weight
1	1	9578	1	120824	20724	290724			1						140824	1.4	40924	5.4
									2							1.8		6.7
									3							1.5		5.3
									4							1.8		6.7
									5							1.5		4.3
1	1	9192	1	100824	20724	290724	120824	900	6						140824	2	40924	7.1
									7							1.7		6.5
									8							1.9		7.8
									9							1.8		6.8
									10							1.7		6.9
1	1	9164	2	110824	20724	290724	160724	700	11						140824	1.7	40924	8.4
									12							2.1		9.1
									13							1.5		4.6
									14							2.3		8.4
									15							2		8.4
1	1	9611	1	110824	20724	290724			16						140824	1.8	40924	6.8
									17							1.2		5.5
									18							1.5		6.3
									19							1.4		6.9
									20							1.3		5
1	1	9545	1	110824	20424	290724	130824	900	21						140824	1.9	40924	6.8
							150824	900	22							1.7		7.8
									23							1.7		7.1
									24							1.7		6.5
									25							1.7		7
1	2	9587	1	110824					201						140824	1.4	40924	5.7
									202							1.4		6.1
									203							1.2		3.9
									204							1.6		5.4
									205							1.7		6.8
1	2	9194	2	110824					206						140824	2.1	40924	8.2
									207							2.1		7.1
									208							1.9		6.6
									209							2.1		7.2
									210							1.9		8.1
1	2	9612	1	110824					211						140824	1.9	40924	6.9
									212							1.7		7.2
									213							1.4		7.3
									214							1.5		6.8
									215							1.6		6.9
1	2	9559	1	100824					216						140824	1.5	40924	5.8
									217							1.8		7.6
									218	240824	111	4.1				1.8
									219							1.6		6.7
									220							1.7		4.7
1	2	9189	2	100824					221						140824	2.1	40924	6.5
									222							2.1		4.3
									223							1.8		5.2
									224							2.2		7.5
									225							2		4.1
2	1	9032	2	270824	170724	140824	90924	700	26						290824	2.2	180924	8.5
							170924	700	27							2.1		7
									28							2.1		5.7
									29							2.5		8.5
									30							1.7		5.1
2	1	9328	1	240824	170724	140824			31						290824	2	180924	5.6
									32							2.4		7.2
									33							2.1		4.6
									34							2.3		5.9
									35							2.3		7.5
2	1	9500	1	240824	170724	140824			36						290824	2.2	180924	7.2
									37							2.1		6.4
									38							2		5.7
									39							2.3		5.4
									40							1.9		6.2
2	1	9123	2	240824	170724	140824			41						290824	2	180924	6.6
									42							2		9.8
									43							1.9		6.1
									44							1.7		7.5
									45							2.1		6.5
2	1	9116	2				110824	Dead
2	2	9267	2	260824					226						290824	1.9	180924	7.2
									227							1.8		8.1
									228							1.7		6.6
									229							1.5		6.4
									230							1.6		5.4
2	2	9584	1	240824					231				280824	300	290824	2.3	180924	7.7
									232				280824	300		1.6		6.6
									233				280824	300		1.9		6.5
									234				280824	300		1.7		5.6
									235				280824	300		1.6		5
2	2	9172	2	260824					236						290824	2.1	180924	8.6
									237							2.2		8.1
									238							2.1		8
									240							1.9		7.5
									251							1.9		5.8
2	2	9479	1	250824					241				290824	300	290824	1.4	180924	5.5
									242				290824	300		1.5		4.3
									242				130924	700
									242				180924	700
									243				290824	300		1.6		6.3
									244				290824	300		1.5		6
									245				290824	300		1.5		5.6
2	2	9112	2	260824					246						290824	2.2	180924	8.3
									247							1.7		5.7
									248							1.8		6.5
									249							2.1		8.1
									250							1.8		7.9
3	1	9617	1	50924	290724	290824			151						120924	2.4	21024	7.4
									152							2.1		6.1
									153							2.2		6.3
									154							2.6		7.9
									155							2.4		5.8
3	1	9561	1	50924	290724	290824			156						120924	2.7	21024	8.6
									157							2.3		8.1
									158							2.2		7.7
									159							2.2		9
									160							2.6		10.2
3	1	9245	2	70924	290724	290824			161						120924	2.1	21024	8.8
									162							1.8		6.6
									163							2.2		8.1
									164							2.1		8.5
									165							1.7		7.6
3	1	9186	2	90924	290724	290824			166						120924	2.2	21024	8.5
									167							2.2		6.9
									168							1.6		6.6
									169							1.7		7.2
									170							1.9		5.5
3	1	9607	1	80924	290724	290824			171						120924	1.5	21024	5.8
									172							1.5		6.2
									173							1.5		6.3
									174							1.7		6.5
									175							1.3		6
3	2	9626	1	80924					252						120924	2.1	21024	7.6
									253							2		7.8
									254							1.5		7.5
									255				190924	700		2.4		6
									256							1.8		7.1
3	2	9233	2	80924					257						120924	2.5	21024	10.2
									258							2.3		9
									259							2.1		7.8
									260							1.8		9.5
									261							1.7		6.8
3	2	9606	1	60924					262						120924	2.4	21024	8.4
									263							2		7.2
									264							1.6		5.7
									265							1.9		7
									266							2		7.1
3	2	9614	1	70924					267						120924	1.8	21024	5.9
									268							2		7
									269							2.1		7.2
									270							1.7		6.8
									271							2.1		8.4
3	2	9269	2	90924			130924	900	272						120924	1.8	21024	7.2
									273							1.9		7
									274							1.9		7.6
									275							2		8.7
									276							2		7.8
4	1	9162	2	230924	140824	120924			51						260924	1.7	161024	6.9
									52							1.9		6.4
									53							1.8		6.5
									54							1.6		6.8
									55							1.9		7.5
4	1	9258	2	220924	140824	120924			56						260924	2.4	161024	9
									57							2.4		8.1
									58							1.9		8.5
									59							1.9		5
									60							1.8		5.6
4	1	9586	1	220924	140824	120924	240924	500	61						260924	2.3	161024	9.9
									62							2		8.5
									63							2.7		9.9
									64							2.2		7.8
									65							1.8		8.5
4	1	9670	1	220924	140824	120924			66						260924	1.7	161024	6.3
									67							1.9		8.1
									68							2		7.2
									69							1.9		7
									70							2.1		5.9
4	1	9088	2	250924	140824	120924			71						260924	1.7	161024	8.9
									72							1.8		4.5
									73							1.9		6.3
									74							1.5		6.3
									75							1.4		7.4
4	2	9672	1	220924					287						260924	1.9	161024	6.1
									288							2		7.5
									289							1.9		6.1
									290							2.4		7.7
									291							2.1		6.9
4	2	9264	2	230924					292						260924	1.3	161024	2.3
									293							1.5		5.1
									294							1.2		4.1
									295							1.4		6.7
									296							1.3		5
4	2	9166	2	210924					282						260924	2.4	161024	9.1
									283							2.3		7.7
									284	11024	111	1.5				2
									285							1.8		7.1
									286							2.3		8.4
4	2	9156	2	220924					277						260924	1.9	161024	6.9
									278							1.9		7.1
									279							1.8		6.9
									280							1.9		7.1
									281							1.6		6
4	2	9682	1	210924					297				230924	300	260924	1.7	161024	7.6
									298				230924	300		1.7		8.5
									299				230924	300		1.1		3.8
									300				230924	300		1.3		5.6
									301				230924	300		1.3		7
5	1	9685	1	71024	290824	260924			76	191024	190				101024	1.8	291024	7.2
									77							1.8		7.4
									78							1.6		6.9
									79							1.6		7.2
									80							1.8		6.5
5	1	9697	1	71024	290824	260924	181024	500	81						101024	2.1	291024	6.6
									82							2.1		6.6
									83							1.9		6.5
									84							1.8		6.2
									85							2.1		6.3
5	1	9295	2	51024	290824	260924			86						101024	2.5	291024	5.3
									87							2.3		5.8
									88							2.6		8.1
									89							2.1		6.2
									90							2.8		6.9
5	1	9284	2	61024	290824	260924			91						101024	2.2	291024	6.6
									92							2		4.1
									93							2.6		10.8
									94							2.6		10.4
									95							2.1		7.3
5	1	9666	1	31024	290824	260924			96						101024	1.8	291024	7.1
									97							2.1		7.8
									98							3		8.2
									99							2.5		8.3
									100							2.3		7.1
5	2	9291	2	61024					366						101024	2.4	291024	8.6
									367							2.5		6.9
									368							2.4		7.8
									369							2.1		6.5
									370							2.2		8.6
5	2	9648	1	81024					371						101024	1.3	291024	5
									372							1.5		6.1
									373				151024	900		1.4		5.1
									374							1.5		6.8
									375							1.4		6.1
5	2	9688	1	71024					376						101024	1.7	291024	4.2
									377							2		6.6
									378							1.7		4.9
									379							1.5		4.4
									380							1.7		6
5	2	9738	1	71024					381						101024	1.8	291024	5.8
									382							1.6		5.5
									383							1.9		5.8
									384							1.8		6.7
									385							1.6		4.7
5	2	9304	2	71024					386						101024	2	291024	6.7
									387							2		5.4
									388				231024	700		1.9		5.4
									389							2.3		8.5
									390							1.8		4.1
6	1	9647	1						no piglets
6	1	9315	2	161024	120924	101024			101						241024	3.3	131124	9.9
									102							3.7		10.8
									103							2.2		4.7
									104							2.3		5.5
									105							2.4		5.3
6	1	9281	2	211024	120924	101024	220924	700	106				291024	300	241024	1.8	131124	3.2
									107	51124	130	missing	291024	300		1.7
									108				291024	300		1.7		5.3
									109	51124	130	missing	291024	300		1.7
									110				291024	300		1.7		7.8
6	1	9761	2	221024	120924	101024			111						241024	1.7	131124	5.8
									112							1.8		6.6
									113							1.6		5.6
									114							1.4		4.7
									115							1.5		6.6
6	1	9199	2	221024	120924	101024			116						241024	1.4	131124	6.8
									117							1.4		6.6
									118							1.5		7.1
									119							1.2		4
									120							1.4		5.5
6	2	9591	1	221024					351						241024	1.4	131124	4.7
									302							1.5		5.7
									303							1.4		6.4
									304							1.6		5.3
									305							1.4		4.9
6	2	9696	1	191024					306						241024	2.6	131124	9.6
									307							2.6		8.6
									308							2.6		7.4
									309							2.8		9
									310							2.5		8.6
6	2	9174	2	221024					311						241024	1.7	131124	7.7
									312	11124	111	missing				1.7
									313							1.8		9.8
									314							1.6		9.1
									315							1.5		7.5
6	2	9208	2	211024					316						241024	1.7	131124	5.8
									317							1.8		8.2
									318	11124	111					2
									319							2		9
									320							1.8		9.2
6	2	9339	2	201024					321						241024	2.6	131124	9.8
									322							2.1		7.39
									323							2.2		10.1
									324							2.2		8.7
									325							2.4		9.6
7	1	9699	1	261024	180924	161024			121				301024	300	291024	1.5	211124	4.2
									122				301024	300		1.6		4.9
									123				301024	300		1.9		7.7
									124				301024	300		1.6		5.8
									125				301024	300		1.4		6.8
7	1	9745	1	281024	180924	161024			126				301024	300	291024	1.6	211124	7.3
									127				301024	300		1.3		6.4
									128				301024	300		1.5		6.6
									129				301024	300		1.4		6.4
									130				301024	300		1.3		5.9
7	1	9352	2	271024	180924	161024			131						291024	1.6	211124	7
									132							1.7		8.4
									133							1.6		6.3
									134							1.8		10.2
									135							1.8		10.5
7	1	9195	2	281024	180924	161024	291024	190	136						291024	1.5	211124	8.8
									137							1.7		8.3
									138							1.6		6.1
									139							1.6		6.2
									140							1.3		6.5
7	2	9754	2	271024					326						291024	1.6	211124	9.2
									327							1.5		8.3
									328							1.3		9
									329							1.2		6.4
									330							1.6		7.4
7	2	9781	1	271024			311024	500	331						291024	1.8	211124	7.6
									332							1.7		7
									333							1.4		5.4
									334							1.3		6
									335							1.2		4
7	2	9358	2	271024					336						291024	1.6	211124	8.9
									337							1.6		8.9
									338							1.8		9.1
									339							1.7		4.4
									340							1.5		8.7
7	2	9307	2	261024					341						291024	2	211124	8.2
									342							1.8		7.8
									343							2		9.5
									344							2.3		9.9
									345							2.1		9.7
7	2	9712	1	291024					346						291024	3.5	211124	6.7
									347							3.3		6.8
									348							2.6		5.2
									349							2.4		4.8
									350							3.2		6.2
								Reasons_			Reasons			Reasons_
								190 Exudate from vagina			111 Killed under sow			300 diarrhoeae
								300 diarrhoeae			130 Diarrhoae			700 Legs
								500 MMA			190 Dead after taking blood sample			900 Other
								700 Legs
								900 Other

## Sheet: Sheet 2. Data after weaning
Batch	Startdate	Section	Pen	Number of pigs	Number of ear marked pigs	Group	Pig number	G3 date	Weight G3	Treaatment date	Reason for treatment	Treatment date	Reason for treatment	beh dato	beh årsag	beh dato	beh årsag	beh dato	beh årsag	Date dead	Reason dead	Weight dead
1	50924	10	7	39	25	1	4	21024	11.7	90924	300
							14	21024	18.2	90924	300
							8	21024	14.6	90924	300
							9	21024	16.9	90924	300
							7	21024	15.9	90924	300
							11	21024	14.1	90924	300
							18	21024	16	90924	300
							12	21024	17.1	90924	300
							25	21024	17.9	90924	300
							6	21024	14.2	90924	300
							19	21024	13.1	90924	300
							17	21024	9.5	90924	300
							22	21024	15.3	90924	300
							20	21024	9.2	90924	300
							23	21024	14.8	90924	300
							24	21024	12.1	90924	300
							16	21024	13.5	90924	300
							3	21024	9.8	90924	300
							1	21024	9.3	90924	300
							15	21024	14.8	90924	300
							5	21024	8.8	90924	300
							21	21024	14.4	90924	300
							2	21024	13.2	90924	300
							10	21024	12.1	90924	300
							13	21024	8.5	90924	300
1	50924	10	8	49	24	2	208	21024	13.7	90924	300
							206	21024	13.5	90924	300
							203	21024	6.7	90924	300	200924	900
							215	21024	12.9	90924	300
							204	21024	10.8	90924	300	200924	900
							201	21024	12.6	90924	300	200924	900
							216	21024	11.1	90924	300	200924	900
							209	21024	15.1	90924	300
							207	21024	12.6	90924	300
							211	21024	11.7	90924	300
							212	21024	13.2	90924	300
							220	21024	10.9	90924	300
							225	21024	10.9	90924	300
							210	21024	15.6	90924	300
							219	21024	12.5	90924	300
							205	21024	13.1	90924	300
							214	21024	12.9	90924	300
							224	21024	13.4	90924	300	200924	900
							223	21024	12.3	90924	300
							221	21024	14.6	90924	300
							217	21024	14.9	90924	300
							213	21024	13.4	90924	300
							202	21024	11.8	90924	300
							222	21024	10.2	90924	300
2	200924	3	1	45	20	1	26	161024	13.5	250924	300
							27	161024	10.8	250924	300
							28	161024	13.3	250924	300
							29	161024	13.2	250924	300
							30	161024	8.8	250924	300
							31	161024	14.5	250924	300
							32	161024	18	250924	300
							33	161024	10.5	250924	300
							34	161024	12.7	250924	300
							35	161024	16.5	250924	300
							36	161024	12.9	250924	300
							37	161024	10.2	250924	300
							38	161024	12.3	250924	300
							39	161024	12.4	250924	300
							40	161024	13.1	250924	300
							41	161024	13	250924	300
							42	161024	15.9	250924	300
							43	161024	12.5	250924	300
							44	161024	10.8	250924	300
							45	161024	11.4	250924	300
2	200924	3	2	44	25	2	226	161024	9.9	250924	300
							227	161024	11.6	250924	300	71024	300
							228	161024	10.9	250924	300
							229	161024	14	250924	300
							230	161024	10.2	250924	300
							231	161024	15.3	250924	300
							232	161024	14.8	250924	300
							233	161024	10.5	250924	300
							234	161024	11	250924	300
							235	161024	8.7	250924	300
							236	161024	8.7	250924	300	61024	300
							237	161024	15.4	250924	300
							238	161024	12.1	250924	300
							240	161024	10.3	250924	300
							241	161024	11.6	250924	300
							242	161024	8.6	250924	300
							243	161024	14.6	250924	300
							244	161024	11.1	250924	300
							245	161024	9.6	250924	300
							246	161024	11.5	250924	300
							247	161024	10.1	250924	300
							248	161024	11.7	250924	300
							249	161024	12.9	250924	300
							250	161024	11.9	250924	300
							251	161024	8.3	250924	300	71024	300
3	21024	3	4	45	25	1	156	291024	16.2
							159	291024	14.4
							157	291024	13.3
							153	291024	11.1
							160	291024	17.6
							175	291024	10.1
							151	291024	13.6
							174	291024	10.5
							165	291024	12.7
							162	291024	10.7
							152	291024	9.7
							171	291024	8.8
							173	291024	12.1
							166	291024	16
							170	291024	7.5
							154	291024	11.5
							158	291024	15.3
							169	291024	12.3
							161	291024	13.4
							172	291024	10.9
							167	291024	12.1
							155	291024	10.1
							168	291024	10.9
							164	291024	12.7
							163	291024	14.8
3	21024	3	3	45	25	2	263	291024	10.7
							255	291024	11.3
							261	291024	10.6
							257	291024	16.4
							268	291024	11.8
							260	291024	10.9
							266	291024	9.6
							274	291024	13.1	161024	300
							272	291024	11.6	161024	300
							273	291024	14
							258	291024	10.7
							253	291024	12.2
							275	291024	14
							265	291024	10.2
							269	291024	10.5
							254	291024	10.7
							259	291024	11.6
							256	291024	10.2	161024	300
							270	291024	11.6
							262	291024	9.9
							264	291024	8
							267	291024	10.8
							276	291024	13.3
							271	291024	13.5
							252	291024	12.1
4	161024	5	8	45	25	1	71	131124	14.8
							61	131124	17.9
							63	131124	14.6
							62	131124	17.6
							75	131124	16
							57	131124	16.6
							73	131124	10.9
							60	131124	12.7
							55	131124	14.5
							53	131124	14.3
							69	131124	13.6
							58	131124	16.4
							59	131124	8.5	281024	300
							51	131124	13
							72	131124	10.1
							65	131124	17.3
							64	131124	15.4
							68	131124	15.3
							70	131124	9.6
							66	131124	11.8
							56	131124	22.7
							67	131124	14.2
							54	131124	11.4
							74	131124	13.3
							52	131124	9.9
4	161024	5	7	45	24	2	290	131124	17.7
							289	131124	11.7
							288	131124	15.7
							297	131124	14.2
							296	131124	9.3
							287	131124	10.1
							286	131124	19.2
							299	131124	7.2
							281	131124	10.1	281024	300
							278	131124	12.3
							298	131124	12.5
							280	131124	9.2
							277	131124	11.6
							293	131124	10.4
							300	131124	10
							295	131124	11.7
							282	131124	17.1
							279	131124	12.3
							285	131124	12.5
							283	131124	14.2
							292	131124	5.8	281024	300
							294	131124	9.4
							291	131124	12.9
							301			81124	900									91124	190	10
5	111124	3	2	45	24	1	97	261124	13.5
							98	261124	20.1
							84	261124	17.3
							93	261124	17
							95	261124	16.8
							86	261124	7.4	81124	300
							82	261124	11.6
							79	261124	14.2
							96	261124	10.2
							99	261124	15.7
							85	261124	11.7
							100	261124	13.6
							81	261124	15.3
							78	261124	13
							94	261124	19.3
							90	261124	15.8
							92	261124	9.5
							88	261124	16.6
							89	261124	10.2
							77	261124	14
							83	261124	10.1
							91	261124	11.9
							80	261124	12.9
							87	261124	12.7
5	11124	3	1	45	25	2	375	261124	11.6
							374	261124	12.4
							366	261124	17.7
							369	261124	9.7
							379	261124	10.3
							388	261124	8	81124	300
							368	261124	12.8
							384	261124	9.2
							382	261124	8
							381	261124	9.1
							371	261124	8.4
							390	261124	8.3
							380	261124	7.5
							377	261124	9.8
							386	261124	11.3
							378	261124	10.5
							385	261124	9.2
							389	261124	13.1
							387	261124	11.7
							383	261124	10.2
							372	261124	9.5
							367	261124	9.6	81124	300
							370	261124	13.7
							376			81124	300	181124	300							181124	130	3.3
							373													211124	130	4.3
6	141124	3	4	40	18	1	119	111224	9.5
							111	111224	10.4
							103	111224	11
							116	111224	10
							105	111224	10.6
							110	111224	15.1
							102	111224	19.1
							101	111224	20.3
							113	111224	7
							112	111224	10.4
							104	111224	11.9
							120	111224	11
							114	111224	7
							118	111224	11.6
							115	111224	11.5
							108	111224	10.4
							117	111224	11.1
							106			181124	300									191124	130	2.1
6	141124	3	3	40	23	2	307	111224	13.7
							310	111224	13.3
							314	111224	14
							308	111224	15
							304	111224	12.3
							325	111224	15.6
							311	111224	12.7
							302	111224	8.4
							305	111224	9.6
							313	111224	16.1
							321	111224	16.9
							320	111224	14.2
							306	111224	18.7
							316	111224	7.6
							323	111224	14.6
							322	111224	12.6
							317	111224	12.7
							309	111224	16.3
							319	111224	11.5
							315	111224	10.6
							303	111224	9.4
							351	111224	10.3
							324	111224	11.1
7	221124	2	2	40	20	1	121	191224	7.3
							122	191224	8.4
							123	191224	14.5
							124													21224	190	4.6
							125	191224	11.9
							126	191224	14.1
							127	191224	13.4
							128	191224	11.4
							129	191224	8.2
							130	191224	11.5
							131	191224	10.8
							132	191224	15.1
							133	191224	12.2
							134	191224	14.8
							135	191224	16.7
							136	191224	12
							137	191224	13.2
							138	191224	11.9
							139	191224	13.2
							140	191224	11.3
7	221124	2	1	40	25	2	326	191224	14.2
							327	191224	16.1
							328	191224	14.2
							329	191224	12.6
							330	191224	12.9
							331	191224	14.2
							332	191224	12.3
							333	191224	8.9
							334	191224	9.5
							335	191224	10
							336	191224	11.1
							337	191224	17.6
							338	191224	12.7
							339	191224	8.1
							340	191224	9.1
							341	191224	12.9
							342	191224	14.2
							343	191224	15.2
							344	191224	17.4
							345	191224	18.4
							346	191224	6.3
							347	191224	9.6
							348	191224	8.2
							349													171224	190	3.2
							350	191224	9.7
										Reason										Reason
										300 Diarrhoeae										130 Diiarrhoeae
										900 Other (tail bite)										190 Dead after taking blook sample

## Sheet: Sheet 3. Diarré scores
Batch	Group	Date transferred to post weaning facility	Pig number	Date of scoring	score1	Date of scoring	score2	Date of scoring	score3	Date of scoring	score4
1	1	50924	1	120924	1	180924	2	260924	2	21024	3
			2		2		2		2		2
			3		2		1		2		2
			4		1		1		1		2
			5		2		1		2		2
			6				2				2
			7		3		2		2		2
			8		2		2		2		2
			9		3		2		2		2
			10		2		1		2		2
			11		1		1		2		3
			12		3		2		2		3
			13		3		2		2		2
			14		2		2		2		1
			15		4		2		2		2
			16		1		1		2		2
			17		1		2		2		1
			18		2		2		2		2
			19		1		2		2		1
			20		1		1		4		1
			21		1		1		1		2
			22		1		1		2		2
			23		2		1		1		2
			24		3		1		2		3
			25		2		2		2		2
1	2	50924	201	120924	2	180924	2	260924	2	21024	2
			202		2		2		2		2
			203		1		1		2		2
			204		2		2		2		2
			205		2		1		2		2
			206		2		2		2		2
			207		2		1		2		2
			208		2		1		2		2
			209		1		2		2		2
			210		1		1		3		1
			211		2		1		2		1
			212		1		1		2		1
			213		3		1		2		1
			214		1		1		1		2
			215		2		1		2		2
			216		2		1		2		3
			217		1		1		1		1
			218
			219		1		2		1		2
			220		4		1		2		1
			221		2		2		2		3
			222		2		2		2		2
			223				2		3		3
			224		1		2		2		2
			225		4		1		1		2
2	1	200924	26	260924	3	21024	3	101024	3	161024	3
			27		1		2		3		3
			28		3		2		3		2
			29		2		1		2		2
			30		4		1		4		3
			31		2		2		3		2
			32		2		2		2		2
			33		2		2		2		2
			34		2		1		3		2
			35		1		2		3		2
			36		3		2		2		2
			37		1		2		2		1
			38		1		1		3		2
			39		2		2		2		2
			40		2		2		2		2
			41		2		1		2		1
			42		4		1		3		3
			43		2		2		3		3
			44		3		1		3		1
			45		3		1		3		2
2	2	200924	226	260924	2	21024	2	101024	3	161024	2
			227		2		2		3		3
			228		2		3		3		3
			229		2		3		2		3
			230		2		4		3		3
			231		2		4		3		3
			232		1		1		2		2
			233		2		3		4		3
			234		2		1		2		2
			235		2		2		4		2
			236		4		2		2		3
			237		4		4		2		1
			238		3		3		4		3
			240		2		4		3		3
			241		3		1		3		2
			242		4		2		2		3
			243		3		3		3		2
			244		1		2		2		1
			245		3		3		2		2
			246		2		1		2		2
			247		2		2		4		3
			248		1		2		3		2
			249		3		3		2		2
			250		3		2		4		2
			251		2		2		3		3
3	1	21024	151	101024	1	161024	2	241024	2	291024	3
			152		2		2		2		1
			153		2		2		2		3
			154		2		1		3		2
			155		4		3		3		3
			156		3		1		3		2
			157		3		2		2		2
			158		4		2		2		3
			159		3		2		2		2
			160		3		2		3		3
			161		1		2		2		3
			162		2		2		3		2
			163		4		2		4		4
			164		2		2		3		4
			165		2		2		3		2
			166		1		3		2		3
			167		2		2		2		2
			168		2		2		2		2
			169		2		4		3		3
			170		4		2		2		3
			171		4		4		2		2
			172		3		1		2		1
			173		4		2		2		2
			174		2		2		2		2
			175		2		4		2		2
3	2	21024	252	101024	1	161024	2	241024	2	291024	1
			253		2		3		2		2
			254		2		3		2		3
			255		2		3		2		3
			256		4		2		2		2
			257		2		2		2		1
			258		4		3		2		2
			259		2		3		2		3
			260		3		3		4		3
			261		4		3		2		1
			262		2		3		2		2
			263		3		2		2		2
			264		4		3		2		4
			265		3		2		2		2
			266		2		2		2		2
			267		2		3		2		4
			268		4		4		4		4
			269		3		2		4		2
			270		2		3		2		2
			271		3		3		3		4
			272		3		3		2		2
			273		2		4		3		3
			274		4		3		3		3
			275		4		3		3		3
			276		2		4		2		2
4	1	161024	51	241024	2	291024	4	71124	3	131124	3
			52		2		4		2		2
			53		2		2		2		1
			54		2		2		3		1
			55		2		4		3		1
			56		2		2		2		2
			57		3		1		2		2
			58		2		2		2		2
			59		2		2		4		3
			60		2		2		3		2
			61		2		1		2		2
			62		2		2		2		2
			63		2		2		2		2
			64		2		2		2		1
			65		2		2		2		2
			66		2		4		2		2
			67		1		2		2		1
			68		2		2		2		1
			69		2		2		2		2
			70		4		2		2		2
			71		2		2		2		3
			72		2		1		3		2
			73		3		2		3		3
			74		2		2		2		1
			75		2		3		2		2
4	2	161024	277	241024	2	291024	2	71124	3	131124	2
			278		2		2		4		2
			279		2		2		3		2
			280		2		2		2		4
			281		3		2		2		3
			282		2		2		4		2
			283		2		2		2		2
			284
			285		2		2		3		2
			286		2		2		3		2
			287		1		2		2		2
			288		2		4		3		2
			289		3		2		3		2
			290		2		1		2		2
			291		2		2		2		2
			292		4		2		2		3
			293		4		2		2		2
			294		2		2		2		3
			295		2		2		3		2
			296		2		2		2		2
			297		1		2		2		2
			298		1		1		2		2
			299		1		2		2		2
			300		2		1		2		2
			301		2		2		2
5	1	11124	76	71124		131124		211124		261124
			77		2		2		2		2
			78		2		2		3		1
			79		2		2		3		2
			80		2		2		3		2
			81		2		2		2		2
			82		2		2		3		3
			83		2		2		2		2
			84		2		3		4		3
			85		2		2		4		2
			86		4		3		3		3
			87		1		3		3		2
			88		3		2		2		2
			89		2		3		4		3
			90		2		2		3		2
			91		2		2		2		2
			92		2		2		2		2
			93		2		2		3		2
			94		1		2		2		2
			95		2		2		3		2
			96		3		2		3		2
			97		3		2		3		2
			98		3		3		3		1
			99		2		2		2		2
			100		3		2		2		2
5	2	11124	366	71124	2	131124	2	211124	3	261124	2
			367		4		4		3		2
			368		2		2		2		1
			369		3		2		2		2
			370		2		2		2		2
			371		2		2		2		2
			372		2		3		2		3
			373		2		2
			374		2		2		2		2
			375		2		2		2		1
			376		2		2
			377		2		3		2		2
			378		2		2		2		1
			379		2		2		2		2
			380		2		1		4		2
			381		2		3		3		3
			382		2		4		4		2
			383		2		2		2		3
			384		2		3		2		4
			385		1		2		3		3
			386		2		2		2		2
			387		2		2		3		2
			388		4		2		3		2
			389		2		2		2		1
			390		3		3		3		2
6	1	141124	101	211124	2	261124	2	51224	2	111224	2
			102		3		2		2		2
			103		3		2		2		1
			104		2		2		2		1
			105		2		2		2		2
			106
			107
			108		4		2		3		3
			109
			110		4		2		2		2
			111		3		2		3		3
			112		4		4		3		3
			113		3		4		4		3
			114		4		4		2		3
			115		3		3		2		2
			116		4		3		2		1
			117		2		3		2		3
			118		3		4		2		2
			119		4		3		3		3
			120		2		2		2		1
6	2	141124	302	211124	4	261124	3	51224	4	111224	3
			303		2		3		3		2
			304		2		2		2		2
			305		4		4		2		2
			306		2		2		2		2
			307		4		4		2		3
			308		2		2		3		2
			309		3		3		3		2
			310		4		2		3		2
			311		4		2		2		3
			312
			313		4		4		2		2
			314		4		2		2		2
			315		2		3		4		3
			316		3		4		3		2
			317		2		2		2		2
			318
			319		4		3		3		2
			320		4		3		2		2
			321		3		2		2		1
			322		2		3		3		2
			323		4		4		2		2
			324		3		3		2		2
			325		4		2		2		2
			351		3		2		2		2
7	1	221124	121	261124	3	51224	2	111224	2	191224	1
			122		4		2		3		3
			123		2		2		2		1
			124		4
			125		2		2		2		1
			126		1		2		2		2
			127		2		2		2		1
			128		4		3		2		2
			129		4		1		2		1
			130		3		2		3		1
			131		2		2		2		2
			132		2		2		2		1
			133		3		2		2		1
			134		4		1		3		2
			135		2		2		2		2
			136		4		3		2		2
			137		4		2		2		2
			138		4		1		3		2
			139		4		2		2		2
			140		4		2		1		1
7	2	221124	326	261124	4	51224	2	111224	2	191224	3
			327		2		2		2		3
			328		2		2		2		2
			329		3		2		2		3
			330		4		2		2		2
			331		2		2		3		3
			332		2		3		2		1
			333		2		3		2		1
			334		2		2		2		1
			335		3		3		2		2
			336		4		1		2		1
			337		4		2		2		2
			338		3		2		2		2
			339		3		1		2		1
			340		4		2		2		1
			341		4		3		3		2
			342		3		2		2		1
			343		3		2		3		3
			344		3		2		3		2
			345		4		2		2		2
			346		4		3		2		1
			347		1		2		2		1
			348		4		1		2		2
			349		3		2		4
			350		4		2		2		1
