# Supplementary material for: Field Testing of a Virus-Particle-Based Sow Vaccine Against F4 and STb-Positive Escherichia coli
Source: Vaccines (Basel). 2026 Jun 8;14(6):515. doi: 10.3390/vaccines14060515 (PMC13307905; doi:10.3390/vaccines14060515)
Supplement: Supplementary file 1 [file vaccines-14-00515-s001.zip › Supplementary Table S3. Overview of microbiological results.xlsx]

## Sheet: Data S3
	Supplementary Table S3. Overview of microbiological results
Metadata			Results of culture based characterizatoin	Control number	qPCR based results (Ct values. neg means ct value >37 )
Date	Pig number/ID	Group	Results	Internal control number	Sta	STb	LT	cpa	cpb	cpb2	PCV2	E. coli F4	E. coli F4 kopier/g fæces	E. coli F18	E. coli F18 kopier/g fæces	Lawsonia	Lawsonia kopier/g fæces	B. pilosicoli	B. pilosicoli kopier/g fæces	Rotavirus A	Rotavirus C	Bemærkning
2024-09-09	07 -sti 8	G1	E.coli F18+	KU-2025-36-1	19.2542	17.286	25.4044	neg	neg	neg	neg	22.8471	13257	18.0232	5.14335e+06	neg		neg		19.8603	neg
2024-09-09	21- sti8	G1	E.coli F4+	KU-2025-36-2	23.1461	16.4888	15.9114	neg	neg	neg	neg	15.9667	2.21316e+06	20,86582neg46139	#VALUE!	neg		neg		14.1965	neg
2024-09-09	13- sti 8	G1	E.coli F4+	KU-2025-36-3	19.6201	13.9278	15.8769	neg	neg	neg	neg	15.6139	2.87734e+06	24.2541	65277	neg		neg		18.7447	neg
2024-09-09	204 -sti 9	G2	E.coli F4+	KU-2025-36-4	24.0317	18.4553	25.1523	neg	neg	neg	neg	22,711102831neg	#VALUE!	neg		neg		neg		16.2822	neg
2024-09-09	208 -sti 9	G2	E.coli F4+	KU-2025-36-5	20.9506	18.383	20.9169	neg	neg	neg	neg	21.843	27978.3	23.6959	96531.5	neg		neg		16.0174	neg
2024-09-09	221-sti 9	G2	Negative	KU-2025-36-6	neg	17.458	neg	neg	neg	neg	neg	neg		neg		neg		neg		13.1084	neg
2024-09-09	211- sti 9	G2	Negative	KU-2025-36-7	26.6018	18.7341	neg	neg	neg	neg	neg	neg		neg		neg		26.2466	3498.46	14.6322	neg
2024-09-09	210- sti 9	G2	E.coli F18+	KU-2025-36-8	23.9793	19.3997	neg	neg	neg	neg	neg	neg		18.9169	2.74938e+06	neg		neg		14.8839	neg
2024-09-23	31 score3	G1	E.coli F18+	KU-2025-36-9	neg	neg	neg	neg	neg	neg	neg	24,42 (1/2)	4114.99	16.4934	1.50269e+07	neg		neg		25.567	17.7503
2024-09-23	36 score 4	G1	E.coli F18+	KU-2025-36-10	17.1736	17.0592	17.5496	neg	neg	neg	neg	16.0286	2.11362e+06	17.5375	7.22874e+06	neg		neg		17.897	neg
2024-09-23	45 score 4	G1	E.coli ETEC – STb +	KU-2025-36-11	21.1572	15.0415	25.9168	neg	neg	neg	neg	22.4425	17911.9	neg		neg		neg		15.3129	22.6044
2024-09-27	210 Hold1 sti8	G2	E.coli ETEC – STa/STb +	KU-2025-36-12	16.2284	18.4004	25.8808	neg	neg	neg	neg	neg		26.2623	15978.7	neg		4.64838	1.84772e+10	23.1236	22.7238
2024-09-27	223 Hold1 sti8	G2	Negative	KU-2025-36-13	18.831	24.4619	neg	neg	neg	neg	neg	neg		neg		neg		4.08772	2.76153e+10	neg	23.4388
2024-09-27	30 Hold 2 sti1	G1	E.coli F18+	KU-2025-36-14	26.1426	23.696	neg	neg	neg	neg	neg	neg		17.6316	6.76751e+06	neg		neg		neg	neg
2024-09-27	44 Hold 2 sti1	G1	E.coli F4+	KU-2025-36-15	19.4969	15.7744	15.6271	neg	neg	neg	neg	neg		21.0901	599474	24.6954	6305.41	neg		20.9571	neg
2024-09-27	241 Hold 2 sti2	G2	E.coli F18+	KU-2025-36-16	neg	17.4848	23.3145	neg	neg	neg	neg	neg		14.1563	7.73024e+07	neg		neg		15.9909	neg
2024-09-27	241 Hold 2 sti2	G2	E.coli F18+	KU-2025-36-16	26.9854	18.0002	neg	neg	neg	neg	neg	24.9461	2782.5	14.6699	5.39352e+07	neg		neg		16.5605	neg
2024-09-27	242 Hold 2 sti2	G2	E.coli F18+	KU-2025-36-17	neg	20.3015	19.1825	neg	neg	neg	neg	18.7513	278955	18.2184	4.48565e+06	neg		neg		17.7086	neg
2024-09-27	245 Hold 2 sti2	G2	E.coli F18+	KU-2025-36-18	neg	20.001	21.4114	neg	neg	neg	neg	20.9243	55407.1	15.7956	2.45051e+07	neg		neg		21.3766	neg
2024-09-27	250 Hold 2 sti2	G2	Negative	KU-2025-36-19	neg	21.971	neg	neg	neg	neg	neg	22.9476	12302.8	26.9285	10017.6	neg		neg		21.8218	neg
2024-10-02	11 Hold 1, uge 4, Forsøg	G1	Negative	KU-2025-36-20	26.3343	neg	neg	neg	neg	neg	neg	neg		neg		neg		5,4772neg9347094	#VALUE!	neg	neg
2024-10-02	24 Hold 1, uge 4, Forsøg	G1	ETEC- STa+	KU-2025-36-21	20.9942	neg	neg	neg	neg	neg	neg	neg		neg		neg		11.7664	1.1247e+08	neg	neg
2024-10-02	216 Hold 2, uge 4, kontrol	G2	Negative	KU-2025-36-22	neg	neg	neg	neg	neg	neg	neg	neg		neg		neg		7.84291	1.87194e+09	neg	neg
2024-10-02	221 Hold 2, uge 4, kontrol	G2	Negative	KU-2025-36-23	20.4459	25.682	neg	neg	neg	neg	neg	neg		neg		neg		5.77768	8.2248e+09	neg	neg
2024-10-02	223 Hold 2, uge 4, kontrol	G2	Negative	KU-2025-36-24	neg	neg	neg	neg	neg	neg	neg	neg		neg		neg		23.2464	30041.5	neg	neg
2024-10-02	223 Hold 2, uge 4, kontrol	G2	Negative	KU-2025-36-24	neg	neg	neg	neg	neg	neg	neg	neg		neg		neg		22.5745	48624.5	neg	neg
2024-10-02	26 Hold 2, uge 4, Forsøg	G1	Negative	KU-2025-36-25	neg	22.1091	neg	neg	neg	neg	neg	neg		neg		neg		11.3832	1.4802e+08	neg	neg
2024-10-02	228 Hold 2, uge 2, kontrol	G2	Negative	KU-2025-36-26	neg	neg	neg	neg	neg	neg	neg	neg		neg		neg		6.31329	5.60283e+09	neg	19.7612
2024-10-02	229 Hold 2, uge 2, kontrol	G2	Negative	KU-2025-36-27	22.6609	20.0979	neg	neg	neg	neg	neg	neg		neg		neg		10.0333	3.89495e+08	neg	24.0119
2024-10-02	231 Hold 2, uge 2, kontrol	G2	Negative	KU-2025-36-28	23.918	18.7095	neg	neg	neg	neg	neg	neg		neg		neg		12.5183	6.56158e+07	neg	23.738
2024-10-02	245 Hold 2, uge 2, kontrol	G2	Negative	KU-2025-36-29	neg	21.7669	neg	neg	neg	neg	neg	neg		neg		neg		12.9628	4.77128e+07	neg	neg
2024-12-11	111 Forsøg, uge 4, hold 6	G1	Negative	KU-2025-36-30	26.0146	16.2444	21.8381	neg	neg	neg	neg	22.2342	20914.6	neg		20.0038	162254	15.1901	9.66877e+06	21.1344	21.9709
2024-12-11	112 Forsøg, uge 4, hold 6	G1	ETEC STa+/STb+	KU-2025-36-31	25.5356	26.8024	neg	neg	neg	neg	neg	neg		neg		neg		13.9668	2.32346e+07	neg	neg
2024-12-11	113 Forsøg, uge 4, hold 6	G1	Negative	KU-2025-36-32	neg	25.6489	neg	neg	neg	neg	neg	neg		neg		neg		14.9484	1.14974e+07	neg	neg
2024-12-11	114 Forsøg, uge 4, hold 6	G1	Negative	KU-2025-36-33	23.4764	neg	neg	neg	neg	neg	neg	neg		neg		neg		12.3039	7.65138e+07	neg	neg
2024-12-11	119 kontrol, uge 4, hold 6	G1	Negative	KU-2025-36-34	16.3762	24.4378	neg	neg	neg	neg	neg	neg		neg		23.1421	18479.4	10.9739	1.98484e+08	neg	neg
2024-12-11	302 kontrol, uge 4, hold 6	G2	Negative	KU-2025-36-35	neg	23.1199	21.4823	neg	neg	neg	neg	neg		26.4929	13593.8	17.2331	1.10461e+06	14.1607	2.02198e+07	neg	17.5579
2024-12-11	307 kontrol, uge 4, hold 6	G2	Negative	KU-2025-36-36	24.61	22.2074	neg	neg	neg	neg	neg	neg		neg		neg		21.508	104430	neg	neg
2024-12-11	315 kontrol, uge 4, hold 6	G2	Negative	KU-2025-36-37	26.1492	neg	neg	neg	neg	neg	neg	neg		neg		neg		16.9971	2.64805e+06	neg	neg
2024-12-11	130 Forsøg, uge 3, hold 6	G1	Negative	KU-2025-36-38	neg	neg	neg	neg	neg	neg	neg	neg		neg		neg		4.82172	1.63185e+10	neg	neg
2024-12-11	138 Forsøg, uge 3, hold 6	G1	Negative	KU-2025-36-39	neg	neg	neg	neg	neg	neg	neg	neg		neg		neg		4.2808	2.40465e+10	neg	neg
2024-10-10	226	G2	Negative	KU-2025-36-40	18.0098	22.4439	neg	neg	neg	neg	neg	neg		neg		neg		8.7536	9.74595e+08	19.8918	neg
2024-10-10	228	G2	Negative	KU-2025-36-41	20.8049	25.9661	neg	neg	neg	neg	neg	neg		neg		neg		5.75607	8.35314e+09	25.6561	neg
2024-10-10	230	G2	Negative	KU-2025-36-42	neg	neg	neg	neg	neg	neg	neg	neg		neg		neg		5.44658	1.04276e+10	26.2236	neg
2024-10-10	244	G2	Negative	KU-2025-36-43	25.3093	neg	neg	neg	neg	neg	neg	neg		neg		neg		11.7233	1.16e+08	21.8275	neg
2024-10-10	244	G2	Negative	KU-2025-36-43	neg	neg	neg	neg	neg	neg	neg	neg		neg		neg		10.6819	2.44693e+08	23.0823	neg
2024-10-10	251	G2	Negative	KU-2025-36-44	20.538	25.6654	neg	neg	neg	neg	neg	neg		neg		neg		3.65886	3.75523e+10	neg	20.47
2024-10-10	258 sti 3	G2	E.coli F18+	KU-2025-36-45	neg	18.6397	18.7468	neg	neg	neg	neg	18.3026	389455	19.1974	2.25877e+06	neg		22.7217	43755.8	neg	20.9509
2024-10-10	258 sti 3	G2	E.coli F18+	KU-2025-36-45	neg	18.0459	17.9742	neg	neg	neg	neg	17.6671	624833	19.4362	1.91063e+06	neg		23.878	19104.3	25.0104	21.7473
2024-10-10	269 sti 3	G2	Negative	KU-2025-36-46	20.4136	16.7901	19.33	neg	neg	neg	neg	20.8749	57481.9	15.8023	2.43896e+07	neg		23.5057	24946.4	16.3131	23.4882
2024-10-10	275 sti 3	G2	E.coli F4+	KU-2025-36-47	23.0756	14.7456	15.6455	neg	neg	neg	neg	16.1501	1.93099e+06	13.8314	9.7072e+07	neg		3.97955	2.98413e+10	20.564	neg
2024-10-10	158 sti 4	G1	E.coli F18+	KU-2025-36-48	24.4436	20.2671	22.2561	neg	neg	neg	neg	neg		16.7511	1.25436e+07	neg		12.3559	7.37164e+07	neg	18.8103
2024-10-10	160 sti 4	G1	E.coli F4+	KU-2025-36-49	22.831	18.3676	18.5036	neg	neg	neg	neg	16.372	1.63715e+06	15.8621	2.33891e+07	neg		5.20283	1.24181e+10	neg	16.5841
2024-10-10	171 sti 4	G1	ETEC STb+	KU-2025-36-50	17.6648	15.5718	15.752	neg	neg	neg	neg	14.8766	4.97937e+06	16.6376	1.35826e+07	neg		17.3317	2.08335e+06	26.0849	19.2051
2024-10-10	173 sti4	G1	E.coli F18+	KU-2025-36-51	21.6336	14.616	14.2133	neg	neg	neg	neg	14.723	5.58183e+06	13.8186	9.79465e+07	neg		19.7194	376313	21.0742	neg
2024-10-10	27 sti1	G1	Negative	KU-2025-36-52	27.1038	neg	neg	neg	neg	neg	neg	neg		neg		neg		8.86551	8.99479e+08	neg	neg
2024-10-10	30 sti1	G1	Negative	KU-2025-36-53	24.6121	neg	neg	neg	neg	neg	neg	neg		neg		neg		2.5	8.61689e+10	neg	neg
2024-10-10	34 sti1	G1	Negative	KU-2025-36-54	neg	neg	neg	neg	neg	neg	neg	neg		neg		neg		18.2609	1.07042e+06	neg	neg
2024-10-10	43 sti1	G1	Negative	KU-2025-36-55	24.0104	neg	23.4829	neg	neg	neg	neg	neg		neg		neg		6.4815	4.96649e+09	neg	26.0709
2024-10-10	238 sti 2	G2	Negative	KU-2025-36-56	neg	24.0717	neg	neg	neg	neg	neg	neg		neg		neg		8.51177	1.15904e+09	neg	neg
2024-10-10	250 sti 2	G2	ETEC STb+	KU-2025-36-57	24.446	neg	neg	neg	neg	neg	neg	neg		neg		neg		7.75288	1.99671e+09	neg	21.355
2024-10-10	235 sti 2	G2	Negative	KU-2025-36-58	20.9011	26.3797	neg	neg	neg	neg	neg	neg		neg		neg		4.09712	2.74298e+10	25.9829	neg
2024-10-16	154 Hold 3 gr.1 forsøg	G1	Negative	KU-2025-36-59	neg	neg	neg	neg	neg	neg	neg	neg		neg		neg		5.52265	9.87428e+09	20.8218	neg
2024-10-16	162 Hold 3 gr.1 forsøg	G1	Negative	KU-2025-36-60	neg	20.9086	neg	neg	neg	neg	neg	neg		neg		neg		6.05455	6.7444e+09	neg	neg
2024-10-16	163 Hold 3 gr.1 forsøg	G1	Negative	KU-2025-36-61	neg	26.4591	neg	neg	neg	neg	neg	neg		24.2853	63866.4	neg		7.11462	3.15488e+09	20.4619	neg
2024-10-16	164 Hold 3 gr.1 forsøg	G1	Negative	KU-2025-36-62	neg	21.6807	neg	neg	neg	neg	neg	neg		neg		neg		4.13164	2.67596e+10	24.7008	22.7302
2024-10-16	153 Hold 3 gr.1 forsøg	G1	Negative	KU-2025-36-63	neg	neg	neg	neg	neg	neg	neg	neg		neg		neg		3.74085	3.54092e+10	neg	neg
2024-10-16	264 Hold 3 gr.2 forsøg	G2	Negative	KU-2025-36-64	neg	neg	neg	neg	neg	neg	neg	neg		neg		neg		4.07185	2.79311e+10	24.7636	22.9202
2024-10-16	271 Hold 3 gr.2 forsøg	G2	E.coli F4+	KU-2025-36-65	20.2131	17.9421	neg	neg	neg	neg	neg	19.9039	118360	neg		neg		5.30804	1.15161e+10	24.7682	23.7843
2024-10-16	26 Hold 2 gr.1 forsøg	G1	Negative	KU-2025-36-66	neg	neg	neg	neg	neg	neg	neg	neg		neg		neg		8.99819	8.17885e+08	neg	neg
2024-10-16	27 Hold 2 gr.1 forsøg	G1	Negative	KU-2025-36-67	neg	neg	neg	neg	neg	neg	neg	neg		neg		neg		10.488	2.81161e+08	neg	neg
2024-10-16	30 Hold 2 gr.1 forsøg	G1	Negative	KU-2025-36-68	neg	neg	neg	neg	neg	neg	neg	neg		neg		neg		9.54687	5.51963e+08	neg	neg
2024-10-16	42 Hold 2 gr.1 forsøg	G1	Negative	KU-2025-36-69	24.0861	neg	neg	neg	neg	neg	neg	neg		neg		17.3925	989160	8.94404	8.50251e+08	neg	neg
2024-10-16	43 Hold 2 gr.1 forsøg	G1	E.coli ETEC STb+	KU-2025-36-70	21.5811	22.4762	neg	neg	neg	neg	neg	neg		neg		neg		12.9813	4.70858e+07	neg	neg
2024-10-16	227 Hold 2 gr.1 forsøg	G2	Negative	KU-2025-36-71	20.7833	18.5537	neg	neg	neg	neg	neg	neg		neg		neg		5.2393	1.20977e+10	neg	neg
2024-10-16	228 Hold 2 gr.1 forsøg	G2	Negative	KU-2025-36-72	22.9665	24.2176	neg	neg	neg	neg	neg	neg		neg		neg		10.8988	2.09459e+08	neg	neg
2024-10-16	228 Hold 2 gr.1 forsøg	G2	Negative	KU-2025-36-72	22.2778	26.9238	neg	neg	neg	neg	neg	neg		neg		neg		11.4983	1.36304e+08	neg	neg
2024-10-16	240 Hold 2 gr.1 forsøg	G2	E.coli ETEC STa+	KU-2025-36-73	neg	neg	neg	neg	neg	neg	neg	neg		neg		neg		13.6706	2.87294e+07	neg	19.8423
2024-10-25	57 sti-8 forsøg hold 4	G1	E.coli F18+	KU-2025-36-74	26.4711	20.1822	19.9055	neg	neg	neg	neg	19.3022	185163	16.6795	1.3189e+07	neg		25.99	4204.76	neg	16.9224
2024-10-25	73 sti-8 forsøg hold 4	G1	E.coli F18+	KU-2025-36-75	19.1441	20.5122	19.4707	neg	neg	neg	neg	17.2775	834861	13.5497	1.18256e+08	neg		11.3917	1.47121e+08	neg	neg
2024-10-25	154 sti-4 forsøg hold 3	G1	Negative	KU-2025-36-76	neg	neg	neg	neg	neg	neg	neg	neg		neg		neg		3.30537	4.83803e+10	neg	neg
2024-10-25	156 sti-4 forsøg hold 3	G1	Negative	KU-2025-36-77	26.498	neg	neg	neg	neg	neg	neg	neg		neg		22.3441	32107.2	8.21666	1.43205e+09	neg	19.9387
2024-10-25	160 sti-4 forsøg hold 3	G1	Negative	KU-2025-36-78	23.5306	neg	neg	neg	neg	neg	neg	neg		neg		neg		7.79174	1.94186e+09	neg	24.4601
2024-10-25	169 sti-4 forsøg hold 3	G1	Negative	KU-2025-36-79	23.7088	20,6648111neg13	neg	neg	neg	neg	neg	neg		neg		neg		4.86564	1.58129e+10	neg	neg
2024-10-25	260 sti-3 forsøg hold 3	G2	Negative	KU-2025-36-80	26.2481	23.2072	neg	neg	neg	neg	neg	neg		neg		neg		4.84501	1.60484e+10	neg	neg
2024-10-25	268 sti-3 forsøg hold 3	G2	Negative	KU-2025-36-81	17.6037	21.8828	neg	neg	neg	neg	neg	22.166	22002.6	neg		15.0401	5.04101e+06	12.3363	7.47577e+07	neg	21.8249
2024-10-25	271 sti-3 forsøg hold 3	G2	Negative	KU-2025-36-82	23.0675	24.9528	neg	neg	neg	neg	neg	neg		neg		neg		5.94045	7.31914e+09	neg	neg
2024-10-25	281 sti-7 forsøg hold 4	G2	E.coli F18+	KU-2025-36-83	15.9789	17,5neg048872306	17.7881	neg	neg	neg	neg	12.8861	2.18845e+07	15.2705	3.54072e+07	neg		20.0248	302343	25.0822	neg
2024-10-25	292 sti-7 forsøg hold 4	G2	E.coli F18+	KU-2025-36-84	24.4399	neg	neg	neg	neg	neg	neg	22.1205	22759.5	22.1393	287368	neg		3.16321	5.35694e+10	neg	15.4359
2024-10-29	51 forsøg hold 4	G1	Negative	KU-2025-36-85	neg	neg	neg	neg	neg	neg	neg	22.5646	16357.5	neg		neg		8.91436	8.68536e+08	20.2584	21.7987
2024-10-29	52 forsøg hold 4	G1	Negative	KU-2025-36-86	21.849	25.7159	24.822	neg	neg	neg	neg	21.3987	38935.2	neg		neg		6.62272	4.48842e+09	20.3348	neg
2024-10-29	55 forsøg hold 4	G1	E.coli F4+	KU-2025-36-87	20.5244	25.3065	neg	neg	neg	neg	neg	14.7981	5.2786e+06	25.8454	21400.8	neg		6.95976	3.52522e+09	neg	18.0292
2024-10-29	66 forsøg hold 4	G1	Negative	KU-2025-36-88	24.3267	21.9126	24.5137	neg	neg	neg	neg	25.372	2027.03	neg		neg		7.28506	2.7921e+09	19.602	23.2334
2024-10-29	288 Kontrol hold 4	G2	Negative	KU-2025-36-89	23.9283	17.7648	24.4683	neg	neg	neg	neg	23.6019	7562.3	22.4457	231833	neg		7.74074	2.01415e+09	15.4795	15.8295
2024-10-29	153 forsøg hold 3	G1	Negative	KU-2025-36-90	22.9371	24.749	neg	neg	neg	neg	neg	neg		neg		neg		13.0849	4.37175e+07	neg	neg
2024-10-29	160 forsøg hold 3	G1	Negative	KU-2025-36-91	neg	neg	neg	neg	neg	neg	neg	neg		neg		23.0141	20192.5	neg		neg	neg
2024-10-29	260 forsøg hold 3	G2	ETEC STa+	KU-2025-36-92	21.7291	25.3294	neg	neg	neg	neg	neg	neg		neg		19,neg4327237655	#VALUE!	10.0774	3.77371e+08	neg	neg
2024-10-29	273 forsøg hold 3	G2	ETEC STa+	KU-2025-36-93	23.8491	neg	neg	neg	neg	neg	neg	neg		neg		20.7539	96534.8	15.0332	1.08198e+07	neg	neg
2024-10-29	274 forsøg hold 3	G2	Negative	KU-2025-36-94	21.9877	neg	neg	neg	neg	neg	neg	neg		neg		neg		15.5035	7.72359e+06	19.9695	neg
2024-10-29	275 forsøg hold 3	G2	Negative	KU-2025-36-95	neg	neg	neg	neg	neg	neg	neg	neg		neg		21.4258	60630.6	17.4512	1.91234e+06	neg	neg
2024-11-07	54 Gr1, uge 3, hold 4	G1	Negative	KU-2025-36-96	neg	neg	neg	neg	neg	neg	neg	neg		neg		neg		17.0441	2.56028e+06	neg	neg
2024-11-07	55 Gr1, uge 3, hold 4	G1	Negative	KU-2025-36-97	26.3222	neg	neg	neg	neg	neg	neg	neg		26.7954	10997	neg		16.9673	2.70522e+06	neg	neg
2024-11-07	72 Gr1, uge 3, hold 4	G1	Negative	KU-2025-36-98	neg	neg	neg	neg	neg	neg	neg	neg		neg		neg		11.2786	1.59542e+08	neg	20.5117
2024-11-07	278 Gr2, uge 3, hold 4	G2	Negative	KU-2025-36-99	24.232	22.4651	neg	neg	neg	neg	neg	neg		neg		neg		7.96491	1.71521e+09	neg	23.4246
2024-11-07	288 Gr2, uge 3, hold 4	G2	Negative	KU-2025-36-100	neg	neg	neg	neg	neg	neg	neg	neg		neg		neg		17.9815	1.30766e+06	neg	neg
2024-11-07	288 Gr2, uge 3, hold 4	G2	Negative	KU-2025-36-100	neg	neg	neg	neg	neg	neg	neg	24.8891	2902.85	neg		neg		18.1054	1.19659e+06	neg	neg
2024-11-07	295 Gr2, uge 3, hold 4	G2	Negative	KU-2025-36-101	25.4503	neg	neg	neg	neg	neg	neg	neg		neg		neg		7.98878	1.68611e+09	neg	neg
2024-11-07	86 Gr1, uge 1, hold 5	G1	ETEC LT+/STb+	KU-2025-36-102	22.1167	13.6142	13.5298	neg	neg	neg	neg	neg		18.7211	3.15382e+06	neg		13.1034	4.31422e+07	neg	neg
2024-11-07	96 Gr1, uge 1, hold 5	G1	ETEC F18+	KU-2025-36-103	20.1756	15.6019	15.3574	neg	neg	neg	neg	14.8736	4.99039e+06	14,1842585neg511	#VALUE!	neg		9.77233	4.69604e+08	24.656	neg
2024-11-07	97 Gr1, uge 1, hold 5	G1	ETEC F18+	KU-2025-36-104	24.1539	17.1569	19.44	neg	neg	neg	neg	19.9275	116298	15.5903	2.82967e+07	neg		10.5327	2.723e+08	neg	23.2963
2024-11-07	98 Gr1, uge 1, hold 5	G1	ETEC F18+	KU-2025-36-105	22.5675	20.6995	21,129500396neg8	neg	neg	neg	neg	18.3983	362697	16.8435	1.17576e+07	neg		15.0419	1.0752e+07	neg	neg
2024-11-07	367 Gr2, uge 1, hold 5	G2	ETEC LT+/STb+	KU-2025-36-106	neg	17.0189	16.6472	neg	neg	neg	neg	neg		23.3159	125982	neg		14.0682	2.16057e+07	neg	neg
2024-11-07	386 Gr2, uge 1, hold 5	G2	ETEC LT+/STb+	KU-2025-36-107	21,50524neg20894	14.0148	13.2987	neg	neg	neg	neg	neg		14.5415	5.90134e+07	neg		7.28557	2.79108e+09	neg	neg
2024-11-07	390 Gr2, uge 1, hold 5	G2	Negative	KU-2025-36-108	neg	15.8081	neg	neg	neg	neg	neg	neg		11.7759	4.09944e+08	neg		5.38998	1.08593e+10	neg	neg
2024-11-13	294 kontrol, uge 4, hold 4	G2	Negative	KU-2025-36-109	neg	neg	neg	neg	neg	neg	neg	neg		neg		21.7316	49062.7	12.8501	5.17282e+07	neg	neg
2024-11-13	281 kontrol, uge 4, hold 4	G2	Negative	KU-2025-36-110	neg	neg	neg	neg	neg	neg	neg	neg		neg		24.2017	8874.38	11.027	1.91067e+08	neg	neg
2024-11-13	292 kontrol, uge 4, hold 4	G2	Negative	KU-2025-36-111	neg	neg	neg	neg	neg	neg	neg	neg		neg		21.4483	59696	16.5314	3.69718e+06	neg	neg
2024-11-13	73 Forsøg, uge 4, hold 4	G1	Negative	KU-2025-36-112	neg	neg	neg	neg	neg	neg	neg	neg		neg		4.57883	7.04086e+09	14.2002	1.96559e+07	neg	neg
2024-11-13	71 Forsøg, uge 4, hold 4	G1	ETEC F18+	KU-2025-36-113	neg	neg	neg	neg	neg	neg	neg	neg		neg		neg		17.0317	2.58319e+06	neg	neg
2024-11-13	59 Forsøg, uge 4, hold 4	G1	Negative	KU-2025-36-114	neg	neg	neg	neg	neg	neg	neg	neg		neg		19.6357	209354	23.0374	34895.5	neg	21.1613
2024-11-13	372 kontrol, uge 2, hold 5	G2	Negative	KU-2025-36-115	neg	22.9121	neg	neg	neg	neg	neg	neg		26.7932	11013.6	neg		10.2377	3.36409e+08	19.0387	neg
2024-11-13	367 kontrol, uge 2, hold 5	G2	Negative	KU-2025-36-116	neg	25.97	neg	neg	neg	neg	neg	neg		neg		neg		7.39269	2.5848e+09	neg	neg
2024-11-13	86 Forsøg, uge 2, hold 5	G1	Negative	KU-2025-36-117	neg	23.154	neg	neg	neg	neg	neg	neg		neg		neg		7.50908	2.37793e+09	25.9193	23.5593
2024-11-13	89 Forsøg, uge 2, hold 5	G1	Negative	KU-2025-36-118	neg	neg	neg	neg	neg	neg	neg	neg		neg		21.441	59994.4	13.4305	3.4126e+07	24.8809	neg
2024-11-13	87 Forsøg, uge 2, hold 5	G1	Negative	KU-2025-36-119	neg	neg	neg	neg	neg	neg	neg	neg		24.9568	39892.1	neg		9.11876	7.50179e+08	neg	21.956
2024-11-13	98 Forsøg, uge 2, hold 5	G1	Negative	KU-2025-36-120	neg	24.7083	neg	neg	neg	neg	neg	neg		neg		neg		16.1192	4.96774e+06	neg	neg
2024-11-13	84 Forsøg, uge 2, hold 5	G1	Negative	KU-2025-36-121	neg	neg	neg	neg	neg	neg	neg	neg		neg		neg		11.2176	1.66677e+08	21.629	neg
2024-11-21	84 Forsøg, uge 3, hold 5	G1	Negative	KU-2025-36-122	22.3618	24.4902	neg	neg	neg	neg	neg	neg		neg		neg		10.9461	2.02479e+08	neg	neg
2024-11-21	89 Forsøg, uge 3, hold 5	G1	Negative	KU-2025-36-123	neg	neg	neg	neg	neg	neg	neg	neg		neg		11.9577	4.25824e+07	14.2309	1.9228e+07	neg	neg
2024-11-21	98 Forsøg, uge 3, hold 5	G1	Negative	KU-2025-36-124	23.8733	neg	neg	neg	neg	neg	neg	neg		neg		neg		11.9599	9.7908e+07	neg	neg
2024-11-21	380 Forsøg, uge 3, hold 5	G2	Negative	KU-2025-36-125	24.1967	neg	neg	neg	neg	neg	neg	neg		neg		neg		neg		neg	22.8332
2024-11-21	382 Forsøg, uge 3, hold 5	G2	Negative	KU-2025-36-126	22.9688	20.7038	neg	neg	neg	neg	neg	neg		neg		neg		13.867	2.49581e+07	neg	neg
2024-11-21	387 Forsøg, uge 3, hold 5	G2	ETEC STa+/STb+	KU-2025-36-127	18.7274	neg	neg	neg	neg	neg	neg	neg		neg		neg		14.8341	1.24795e+07	neg	24.787
2024-11-21	390 Forsøg, uge 3, hold 5	G2	ETEC STa+/STb+	KU-2025-36-128	21.8079	26.4861	neg	neg	neg	neg	neg	neg		neg		14.6042	6.81631e+06	15.1917	9.65785e+06	neg	24.2656
2024-11-21	110 Forsøg, uge 1, hold 6	G1	ETEC F4+	KU-2025-36-129	20.9699	17.337	16.6344	neg	neg	neg	neg	15.8512	2.41186e+06	20.7549	758238	neg		11.4888	1.37234e+08	neg	neg
2024-11-21	110 Forsøg, uge 1, hold 6	G1	ETEC F4+	KU-2025-36-129	21.4158	17.4947	16.7946	neg	neg	neg	neg	16.2814	1.75134e+06	20.8627	703043	neg		11.588	1.27811e+08	neg	neg
2024-11-21	112 Forsøg, uge 1, hold 6	G1	ETEC F4+	KU-2025-36-130	neg	18.6151	18.175	neg	neg	neg	neg	18.2815	395621	18.1247	4.79018e+06	neg		4.73994	1.73036e+10	neg	neg
2024-11-21	119 Forsøg, uge 1, hold 6	G1	ETEC F4+	KU-2025-36-131	neg	17.7208	17.4676	neg	neg	neg	neg	17.4025	760722	21.9322	332247	neg		25.1182	7854.47	neg	23.3389
2024-11-21	311 kontrol, uge 1, hold 6	G2	ETEC F18+	KU-2025-36-132	25.3623	21.1581	21.2726	neg	neg	neg	neg	22.3934	18579.3	14.9268	4.50488e+07	neg		21.847	81904.5	14.2104	neg
2024-11-21	321 kontrol, uge 1, hold 6	G2	ETEC F18+	KU-2025-36-133	26.7408	17.4731	21.1198	neg	neg	neg	neg	21.3674	39852.1	16.883	1.14361e+07	neg		24.7579	10168.1	17.7946	neg
2024-11-21	323 kontrol, uge 1, hold 6	G2	ETEC LT+/STb+	KU-2025-36-134	24.2402	15.5056	15.849	neg	neg	neg	neg	neg		19.2675	2.15034e+06	neg		23.7773	20534.9	21.8222	neg
2024-11-21	325 kontrol, uge 1, hold 6	G2	ETEC F4+	KU-2025-36-135	neg	17.0956	16.5405	neg	neg	neg	neg	17.2792	833790	17.2356	8.93252e+06	neg		19.222	537509	18.026	neg
2024-11-26	82 Forsøg, uge 4, hold 5	G1	Negative	KU-2025-36-136	neg	24.1428	neg	neg	neg	neg	neg	neg		neg		19.8622	178966	14.8509	1.23297e+07	neg	neg
2024-11-26	84 Forsøg, uge 4, hold 5	G1	Negative	KU-2025-36-137	neg	neg	neg	neg	neg	neg	neg	neg		neg		16,9356414neg673	#VALUE!	16.4791	3.83845e+06	neg	neg
2024-11-26	89 Forsøg, uge 4, hold 5	G1	Negative	KU-2025-36-138	neg	neg	neg	neg	neg	neg	neg	neg		neg		7.99867	6.59893e+08	18.8634	695037	neg	23.4512
2024-11-26	381 kontrol, uge 4, hold 5	G2	Negative	KU-2025-36-139	neg	neg	neg	neg	neg	neg	neg	neg		neg		neg		18.2912	1.04742e+06	neg	neg
2024-11-26	384 kontrol, uge 4, hold 5	G2	Negative	KU-2025-36-140	neg	neg	neg	neg	neg	neg	neg	neg		neg		neg		18.7759	739999	neg	neg
2024-11-26	112 Forsøg, uge 2, hold 6	G1	ETEC F18+	KU-2025-36-141	24.0107	neg	neg	neg	neg	neg	neg	neg		neg		neg		15.0009	1.10727e+07	neg	20.2181
2024-11-26	113 Forsøg, uge 2, hold 6	G1	Negative	KU-2025-36-142	24.4695	23.1036	neg	neg	neg	neg	neg	neg		neg	#VALUE!	neg		13.3148	3.70761e+07	22.1137	neg
2024-11-26	114 Forsøg, uge 2, hold 6	G1	Negative	KU-2025-36-143	neg	neg	neg	neg	neg	neg	neg	neg		22.2711	262010	neg		12.9893	4.68164e+07	neg	neg
2024-11-26	116 Forsøg, uge 2, hold 6	G1	Negative	KU-2025-36-144	neg	19.7599	24.0364	neg	neg	neg	neg	24.2137	4797.45	24.4741	55950.2	neg		10.9897	1.96249e+08	neg	neg
2024-11-26	118 Forsøg, uge 2, hold 6	G1	ETEC F4+	KU-2025-36-145	23.1193	25.8384	neg	neg	neg	neg	neg	21.5599	34536.2	neg		neg		15.8354	6.08833e+06	neg	neg
2024-11-26	307 Forsøg, uge 2, hold 6	G2	Negative	KU-2025-36-146	neg	neg	neg	neg	neg	neg	neg	neg		neg		23.7531	12106.6	3.37364	4.60698e+10	neg	neg
2024-11-26	316 kontrol, uge 2, hold 6	G2	Negative	KU-2025-36-147	neg	neg	neg	neg	neg	neg	neg	neg		23.4154	117503	neg		13.3994	3.48934e+07	neg	neg
2024-11-26	129 Forsøg, uge 1, hold 7	G1	ETEC F4+	KU-2025-36-148	20.6955	17.0008	16.2123	neg	neg	neg	neg	16.5178	1.46898e+06	14.537	5.91996e+07	neg		neg		neg	17.3098
2024-11-26	134 Forsøg, uge 1, hold 7	G1	ETEC F4+	KU-2025-36-149	17.6083	15.6462	15.7439	neg	neg	neg	neg	15.8986	2.32816e+06	22.2627	263559	neg		neg		17.2192	15.5569
2024-11-26	136 Forsøg, uge 1, hold 7	G1	ETEC F4+	KU-2025-36-150	18.4524	18.8389	18.7172	neg	neg	neg	neg	15.3897	3.39947e+06	18.112	4.83315e+06	neg		neg		14.279	24.7532
2024-11-26	138 Forsøg, uge 1, hold 7	G1	ETEC F18+	KU-2025-36-151	17.9163	19.3414	19.3513	neg	neg	neg	neg	16.0874	2.02321e+06	15.1994	3.72143e+07	neg		neg		14.0639	23.3977
2024-11-26	335 kontrol, uge 1, hold 7	G2	ETEC F18+	KU-2025-36-152	neg	16.5869	neg	neg	neg	neg	neg	22.9947	11879.1	15.3109	3.44168e+07	neg		24.9066	9140.33	neg	neg
2024-11-26	336 kontrol, uge 1, hold 7	G2	ETEC F4+	KU-2025-36-153	18.7498	14.637	14.2907	neg	neg	neg	neg	14.0418	9.26459e+06	21.7566	375759	neg		neg		12.1767	neg
2024-11-26	348 kontrol, uge 1, hold 7	G2	ETEC STb+	KU-2025-36-154	18.3527	15.8713	16.915	neg	neg	neg	neg	16.4288	1.56944e+06	21.6273	411403	neg		neg		13.5925	22.206
2024-12-05	108 hold 6, uge 3, forsøg	G1	Negative	KU-2025-36-155	neg	neg	neg	neg	neg	neg	neg	neg		neg		neg		12.798	5.36958e+07	neg	neg
2024-12-05	112 hold 6, uge 3, forsøg	G1	Negative	KU-2025-36-156	neg	22.0791	neg	neg	neg	neg	neg	neg		neg		neg		15.0638	1.05852e+07	neg	neg
2024-12-05	119 hold 6, uge 3, forsøg	G2	ETEC STb+	KU-2025-36-157	neg	23.001	neg	neg	neg	neg	neg	24.1113	5177.02	neg		neg		11.2982	1.57322e+08	neg	20.5783
2024-12-05	303 hold 6, uge 3, kontrol	G2	Negative	KU-2025-36-158	neg	neg	neg	neg	neg	neg	neg	neg		neg		neg		13.2204	3.96692e+07	neg	neg
2024-12-05	303 hold 6, uge 3, kontrol	G2	Negative	KU-2025-36-158	neg	neg	neg	neg	neg	neg	neg	neg		neg		neg		14.2624	1.87994e+07	neg	neg
2024-12-05	308 hold 6, uge 3, kontrol	G2	Negative	KU-2025-36-159	neg	25.7625	neg	neg	neg	neg	neg	neg		neg		neg		14.315	1.81036e+07	neg	neg
2024-12-05	310 hold 6, uge 3, kontrol	G2	Negative	KU-2025-36-160	neg	25.1428	neg	neg	neg	neg	neg	neg		neg		neg		14.1462	2.04317e+07	neg	22.3076
2024-12-05	315 hold 6, uge 3, kontrol	G2	Negative	KU-2025-36-161	neg	neg	neg	neg	neg	neg	neg	neg		neg		neg		10.621	2.55608e+08	neg	neg
2024-12-05	322 hold 6, uge 3, kontrol	G2	ETEC STa+	KU-2025-36-162	24.5335	16.8433	neg	neg	neg	neg	neg	neg		neg		neg		14.1212	2.08012e+07	neg	19.5893
2024-12-05	136 hold 7, uge 2, forsøg	G1	Negative	KU-2025-36-163	23.0442	23.7436	neg	neg	neg	neg	neg	24.9084	2861.55	neg		neg		5.19617	1.24775e+10	23.3546	neg
2024-12-05	333 hold 7, uge 2, kontrol	G2	Negative	KU-2025-36-164	neg	24.3751	neg	neg	neg	neg	neg	neg		neg		neg		23.8456	19553	neg	16.2038
2024-12-05	341 hold 7, uge 2, kontrol	G2	ETEC STb+	KU-2025-36-165	neg	neg	neg	neg	neg	neg	neg	neg		neg		neg		12.2881	7.73845e+07	neg	neg
2024-12-05	346 hold 7, uge 2, kontrol	G2	Negative	KU-2025-36-166	neg	21.9004	neg	neg	neg	neg	neg	neg		neg		neg		neg		21.3525	neg
2024-12-05	346 hold 7, uge 2, kontrol	G2	Negative	KU-2025-36-166	neg	21.803	neg	neg	neg	neg	neg	neg		neg		neg		22.8657	39467.4	20.1813	neg
2024-12-20	122 hold 7, uge 4, Forsøg	G1	Negative	KU-2025-36-167	21.158	26.8932	neg	neg	neg	neg	neg	neg		neg		neg		9.49359	5.73445e+08	neg	neg
2024-12-20	326 hold 7, uge 4, kontrol	G2	Negative	KU-2025-36-168	neg	neg	neg	neg	neg	neg	neg	neg		neg		neg		10.3962	3.00296e+08	neg	neg
2024-12-20	327 hold 7, uge 4, kontrol	G2	Negative	KU-2025-36-169	25.1992	neg	neg	neg	neg	neg	neg	neg		neg		neg		14.2288	1.92565e+07	neg	neg
2024-12-20	331 hold 7, uge 4, kontrol	G2	Negative	KU-2025-36-170	24.0333	neg	neg	neg	neg	neg	neg	neg		neg		neg		14.4007	1.7025e+07	neg	neg
